# Supplementary material for: Sub-optimal temperatures lead to altered expression of stress-related genes and increased ‘Candidatus Liberibacter solanacearum’ accumulation in potato psyllid
Source: Front Insect Sci. 2024 Jan 12;3:1279365. doi: 10.3389/finsc.2023.1279365 (PMC10926459; doi:10.3389/finsc.2023.1279365)
Supplement: Supplementary Table 1 — List of differentially expressed contigs between ‘Ca. L. solanacearum’-uninfected psyllids reared at 18° and 24°C. [file Table_1.xlsx]

## Sheet: Sheet1
Name	EVDescription	Fold change	Un18 - linear total RPKM	Un24 - linear total RPKM
BcAN_04148	PREDICTED: 60S ribosomal protein L36-like isoform X1	5.03094	3.383	0.672
