# Supplementary material for: Sub-optimal temperatures lead to altered expression of stress-related genes and increased ‘Candidatus Liberibacter solanacearum’ accumulation in potato psyllid
Source: Front Insect Sci. 2024 Jan 12;3:1279365. doi: 10.3389/finsc.2023.1279365 (PMC10926459; doi:10.3389/finsc.2023.1279365)
Supplement: Supplementary Table 2 — ‘Ca. L. solanacearum’-uninfected psyllids reared at 30° and 24°C. [file Table_2.xlsx]

## Sheet: Sheet1
Name	EVDescription	Fold change	Un24 - linear total RPKM	Un30 - linear total RPKM			Decreased
BcAN_17894	Heat shock protein, Hsp20 family {ECO:0000313|EMBL:CAQ54722.1}	685.858	0.012	8.407			0.00142738
BcAN_02043	Uncharacterized protein {ECO:0000313|EMBL:OAB82455.1}	441.061	0.004	1.917			0.00208659
BcAN_25242		364.816	0.005	1.743			0.00286862
BcAN_20120	Chaperone protein DnaK {ECO:0000255|HAMAP-Rule:MF_00332}	340.899	0.009	3.041			0.00295955
BcAN_20734	Putative virulence protein VrlC.1 {ECO:0000313|EMBL:ADW80216.1}	265.661	0.006	1.486			0.00403769
BcAN_24850	Ribosome maturation protein SBDS {ECO:0000313|EMBL:CDM37758.1}	255.807	0.005	1.199			0.00417014
BcAN_06923	Chaperone protein DnaK {ECO:0000255|HAMAP-Rule:MF_00332}	244.93	0.01	2.397			0.00417188
BcAN_07122	Heat shock sigma factor RpoH {ECO:0000313|EMBL:CQD09913.1}	237.464	0.008	1.974			0.00405268
BcAN_14545	NADH-quinone oxidoreductase subunit I {ECO:0000255|HAMAP-Rule:MF_01351}	222.796	0.007	1.531			0.00457218
BcAN_07470	Uncharacterized protein {ECO:0000313|EMBL:CCE77687.1}	203.546	0.021	4.243			0.00494933
BcAN_11857	60S ribosomal protein L39	188.09	0.006	1.137			0.00527704
BcAN_24743	40S ribosomal protein S25	182.753	0.011	2.038			0.00539745
BcAN_20888	Putative uncharacterized protein gp1 {ECO:0000313|EMBL:BAA89627.1}	182.034	0.005	0.92			0.00543478
BcAN_14134	Uncharacterized protein {ECO:0000313|EMBL:KLT21615.1}	165.916	0.003	0.447			0.00671141
BcAN_21563	Uncharacterized protein {ECO:0000313|EMBL:CCE77026.1}	165.289	0.003	0.446			0.00672646
BcAN_24597	Orf5 protein {ECO:0000313|EMBL:BAA89624.1}	164.842	0.005	0.79			0.00632911
BcAN_01946	50S ribosomal protein L33 {ECO:0000256|HAMAP-Rule:MF_00294}	164.158	0.03	4.968			0.00603865
BcAN_20190	Uncharacterized protein {ECO:0000313|EMBL:OAB79365.1}	159.238	0.005	0.728			0.00686813
BcAN_17102	Uncharacterized protein {ECO:0000313|EMBL:OAB79457.1}	157.09	0.003	0.424			0.00707547
BcAN_07170	DNA mismatch repair protein MutL {ECO:0000255|HAMAP-Rule:MF_00149}	140.556	0.021	2.985			0.00703518
BcAN_14237	Adenylosuccinate synthetase {ECO:0000255|HAMAP-Rule:MF_00011}	135.938	0.008	1.073			0.00745573
BcAN_25499	Signal recognition particle protein {ECO:0000256|HAMAP-Rule:MF_00306}	129.705	0.003	0.35			0.00857143
BcAN_13930	Uncharacterized protein {ECO:0000313|EMBL:OAB78412.1}	125.095	0.013	1.673			0.00777047
BcAN_20833	Uncharacterized protein {ECO:0000313|EMBL:OAB82511.1}	117.647	0.008	0.92			0.00869565
BcAN_07436	Uncharacterized protein {ECO:0000313|EMBL:OAM04628.1}	117.407	0.003	0.317			0.00946372
BcAN_20890	ATP-dependent protease subunit HslV {ECO:0000255|HAMAP-Rule:MF_00248}	116.052	0.008	0.942			0.00849257
BcAN_25393	Membrane protein WF-2 {ECO:0000313|EMBL:CQD05705.1}	114.719	0.005	0.529			0.0094518
BcAN_25428	Uncharacterized protein {ECO:0000313|EMBL:AGJ98861.1}	112.382	0.005	0.514			0.00972763
BcAN_02067	NADH-quinone oxidoreductase {ECO:0000256|RuleBase:RU003525}	112.002	0.004	0.496			0.00806452
BcAN_20017		109.632	0.018	1.961			0.00917899
BcAN_07012	Putative virulence protein VrlC.1 {ECO:0000313|EMBL:ADW80216.1}	108.849	0.007	0.806			0.00868486
BcAN_20746		107.601	0.012	1.242			0.00966184
BcAN_14520	Uncharacterized protein {ECO:0000313|EMBL:CCE77784.1}	103.582	0.022	2.268			0.00970018
BcAN_02162	50S ribosomal protein L28 {ECO:0000255|HAMAP-Rule:MF_00373}	103.205	0.012	1.238			0.00969305
BcAN_23512	Uncharacterized protein {ECO:0000313|EMBL:OAB81405.1}	102.534	0.012	1.237			0.00970089
BcAN_24821	DNA gyrase subunit A {ECO:0000256|HAMAP-Rule:MF_01897}	101.575	0.007	0.743			0.00942127
BcAN_14384	Phosphoribosylamine--glycine ligase {ECO:0000256|HAMAP-Rule:MF_00138}	100.606	0.01	0.959			0.0104275
BcAN_14271	Ankyrin repeat domain protein {ECO:0000313|EMBL:EEB56182.1}	99.8358	0.003	0.269			0.0111524
BcAN_18514	Uncharacterized protein {ECO:0000313|EMBL:OAB82386.1}	97.9537	0.016	1.574			0.0101652
BcAN_06180	Phenylalanine--tRNA ligase alpha subunit {ECO:0000255|HAMAP-Rule:MF_00281}	97.6372	0.016	1.553			0.0103026
BcAN_20264	Polyribonucleotide nucleotidyltransferase {ECO:0000255|HAMAP-Rule:MF_01595}	96.418	0.017	1.627			0.0104487
BcAN_19223	Chaperone protein DnaK {ECO:0000255|HAMAP-Rule:MF_00332}	93.8243	0.055	5.188			0.0106014
BcAN_12034	Uncharacterized protein {ECO:0000313|EMBL:KOS42649.1}	92.2903	0.006	0.523			0.0114723
BcAN_13932	Ankyrin repeat domain protein {ECO:0000313|EMBL:CAQ55401.1}	90.9041	0.038	3.463			0.0109731
BcAN_05949	30S ribosomal protein S15 {ECO:0000255|HAMAP-Rule:MF_01343}	90.4426	0.018	1.622			0.0110974
BcAN_22014		87.9588	0.011	0.944			0.0116525
BcAN_18540	Phosphoribosylformylglycinamidine cyclo-ligase {ECO:0000313|EMBL:OAB82066.1}	84.8847	0.005	0.435			0.0114943
BcAN_08147	Uncharacterized protein {ECO:0000313|EMBL:AAS14225.1}	83.3204	0.031	2.565			0.0120858
BcAN_25659	Integrase {ECO:0000313|EMBL:OAM04643.1}	82	0.007	0.541			0.012939
BcAN_09068		79.9699	0.015	1.226			0.0122349
BcAN_18727	Putative phage related protein {ECO:0000313|EMBL:CDR78671.1}	79.4219	0.01	0.76			0.0131579
BcAN_14345	Uncharacterized protein {ECO:0000313|EMBL:CCE77347.1}	78.9598	0.019	1.525			0.012459
BcAN_07307	MutL {ECO:0000313|EMBL:ADW80232.1}	78.3301	0.008	0.646			0.0123839
BcAN_20468	Ankyrin repeat domain protein {ECO:0000313|EMBL:CAQ55401.1}	77.5905	0.014	1.123			0.0124666
BcAN_14149	Uncharacterized protein {ECO:0000313|EMBL:OAB81680.1}	77.3333	0.039	3.018			0.0129225
BcAN_25684	Chaperone protein ClpB	77.3079	0.014	1.057			0.013245
BcAN_23373	Protein GrpE {ECO:0000255|HAMAP-Rule:MF_01151}	76.127	0.039	2.963			0.0131623
BcAN_05010		75.9568	0.033	2.532			0.0130332
BcAN_21339	Type VI secretion protein {ECO:0000313|EMBL:OAB79224.1}	75.1823	0.005	0.349			0.0143266
BcAN_07374	Bifunctional DNA-directed RNA polymerase subunit beta-beta'	74.0604	0.036	2.66			0.0135338
BcAN_11454	Uncharacterized protein {ECO:0000313|EMBL:OAB82455.1}	74.0316	0.014	1.014			0.0138067
BcAN_10038	30S ribosomal protein S11 {ECO:0000255|HAMAP-Rule:MF_01310}	73.5974	0.038	2.81			0.0135231
BcAN_24420	ATPase, AAA family {ECO:0000313|EMBL:AGJ99459.1}	73.1335	0.005	0.35			0.0142857
BcAN_14155	Uncharacterized protein {ECO:0000313|EMBL:AGJ98512.1}	72.7339	0.009	0.664			0.0135542
BcAN_21807	Ankyrin repeat domain protein {ECO:0000313|EMBL:AGJ98862.1}	71.776	0.009	0.666			0.0135135
BcAN_05621	Ankyrin repeat domain protein {ECO:0000313|EMBL:AGJ98777.1}	70.9207	0.039	2.78			0.0140288
BcAN_20706	Chaperone protein ClpB	70.0805	0.012	0.817			0.0146879
BcAN_11925	Uncharacterized protein {ECO:0000313|EMBL:CCE77209.1}	69.0289	0.003	0.186			0.016129
BcAN_14216	Putative uncharacterized protein gp15 {ECO:0000313|EMBL:BAD16799.2}	67.9826	0.014	0.955			0.0146597
BcAN_09635	Putative DNA methylase {ECO:0000313|EMBL:ADW80203.1}	66.7101	0.023	1.544			0.0148964
BcAN_14511	Uncharacterized protein {ECO:0000313|EMBL:AGJ99500.1}	65.5323	0.014	0.913			0.0153341
BcAN_01840	30S ribosomal protein S13 {ECO:0000255|HAMAP-Rule:MF_01315}	64.0074	0.074	4.726			0.0156581
BcAN_14547	Transposase {ECO:0000313|EMBL:EEB55172.1}	63.6548	0.029	1.823			0.0159078
BcAN_14489	Translation protein SH3-like, subgroup {ECO:0000313|EMBL:KGO36889.1}	63.0042	0.005	0.312			0.0160256
BcAN_06403	Putative uncharacterized protein {ECO:0000313|EMBL:ADW80200.1}	62.9288	0.008	0.508			0.015748
BcAN_25088	MerR family transcriptional regulator {ECO:0000313|EMBL:OAM05775.1}	62.4763	0.006	0.376			0.0159574
BcAN_25041	ATP-dependent protease {ECO:0000313|EMBL:OAM05050.1}	61.9321	0.014	0.857			0.0163361
BcAN_09390	Heat shock protein 70 A1	61.3508	32.603	2000.2			0.0162999
BcAN_14015	Thioredoxin reductase {ECO:0000256|RuleBase:RU003881}	61.1137	0.015	0.933			0.0160772
BcAN_17080	Transposase {ECO:0000313|EMBL:ACN95055.1}	60.65	0.027	1.632			0.0165441
BcAN_14295	Glutamine--fructose-6-phosphate aminotransferase [isomerizing] {ECO:0000256|SAAS:SAAS00319018}	60.4607	0.014	0.831			0.0168472
BcAN_25420	40S ribosomal protein S26E	59.9905	0.005	0.307			0.0162866
BcAN_24590	Type I secretion system ATPase {ECO:0000313|EMBL:KLT23419.1}	59.4115	0.008	0.485			0.0164948
BcAN_18643	Uncharacterized protein {ECO:0000313|EMBL:KOS37756.1}	57.8446	0.017	0.976			0.017418
BcAN_05754	NADH-quinone oxidoreductase subunit F {ECO:0000313|EMBL:OAM00708.1}	57.0767	0.014	0.812			0.0172414
BcAN_11783	Uncharacterized protein {ECO:0000313|EMBL:EEB56532.1}	56.8429	0.003	0.153			0.0196078
BcAN_13577	Ankyrin repeat domain protein {ECO:0000313|EMBL:AGJ99825.1}	55.7362	0.005	0.256			0.0195312
BcAN_21800	Metallo-beta-lactamase family protein {ECO:0000313|EMBL:EEB55828.1}	55.1347	0.003	0.149			0.0201342
BcAN_14502	tRNA-dihydrouridine synthase {ECO:0000256|PIRNR:PIRNR006621}	55.0834	0.01	0.526			0.0190114
BcAN_25506	Putative uncharacterized protein {ECO:0000313|EMBL:ADW80222.1}	54.435	0.042	2.308			0.0181976
BcAN_11487	DNA-directed RNA polymerase subunit alpha {ECO:0000255|HAMAP-Rule:MF_00059}	54.1735	0.037	1.984			0.0186492
BcAN_05652	Uncharacterized protein {ECO:0000313|EMBL:KLT21767.1}	54.1368	0.057	3.084			0.0184825
BcAN_11043	Ubiquinol-cytochrome c reductase iron-sulfur subunit {ECO:0000256|RuleBase:RU004494}	53.6081	0.024	1.311			0.0183066
BcAN_06898	Uncharacterized protein {ECO:0000313|EMBL:OAB82483.1}	53.1958	0.066	3.508			0.0188141
BcAN_19031		52.9568	0.008	0.397			0.0201511
BcAN_06750	Bifunctional 3-demethylubiquinol 3-O-methyltransferase/2-polyprenyl-6-hydroxyphenol methylase {ECO:0000313|EMBL:OAM04663.1}	52.4989	0.012	0.638			0.0188088
BcAN_24986	Putative phage related protein {ECO:0000313|EMBL:CDR78669.1}	52.1153	0.009	0.453			0.0198675
BcAN_09263	50S ribosomal protein L16 {ECO:0000255|HAMAP-Rule:MF_01342}	50.7521	0.016	0.788			0.0203046
BcAN_25735	Octaprenyl-diphosphate synthase {ECO:0000313|EMBL:OAM06341.1}	50.586	0.069	3.507			0.0196749
BcAN_24885	Uncharacterized protein {ECO:0000313|EMBL:CCE77829.1}	50.28	0.054	2.725			0.0198165
BcAN_25680	3-oxoacyl-[acyl-carrier-protein] synthase 2 {ECO:0000256|PIRNR:PIRNR000447}	49.778	0.037	1.831			0.0202075
BcAN_19313	Fructose-bisphosphate aldolase {ECO:0000313|EMBL:CCE77955.1}	49.4922	0.023	1.151			0.0199826
BcAN_20056	Phage tail tape measure protein {ECO:0000313|EMBL:KLT22769.1}	49.0311	0.036	1.751			0.0205597
BcAN_14462	Phosphoribosylamine--glycine ligase {ECO:0000256|HAMAP-Rule:MF_00138}	47.9785	0.015	0.725			0.0206897
BcAN_11581	50S ribosomal protein L25 {ECO:0000255|HAMAP-Rule:MF_01334}	47.8108	0.055	2.638			0.0208491
BcAN_24324	Similar to phage-related contractile tail sheath protein [Xylella fastidiosa Temecula1] {ECO:0000313|EMBL:BAD16803.1}	47.6366	0.006	0.306			0.0196078
BcAN_06488	Uncharacterized protein {ECO:0000313|EMBL:OAB82397.1}	47.3163	0.027	1.259			0.0214456
BcAN_07181	Recombinase {ECO:0000313|EMBL:OAM03956.1}	45.7087	0.01	0.445			0.0224719
BcAN_14484	Fructose-bisphosphate aldolase	44.9763	0.005	0.221			0.0226244
BcAN_05707	Uncharacterized protein {ECO:0000313|EMBL:OAM04677.1}	44.8934	0.011	0.502			0.0219124
BcAN_20476	Pc21g16780 protein {ECO:0000313|EMBL:CAP96575.1}	44.8783	0.003	0.121			0.0247934
BcAN_14105	Putative uncharacterized protein gp14 {ECO:0000313|EMBL:BAA89639.1}	44.21	0.008	0.344			0.0232558
BcAN_25757	Citrate synthase {ECO:0000256|PIRNR:PIRNR001369}	43.8892	0.031	1.375			0.0225455
BcAN_23482	IS5 family transposase OrfA {ECO:0000313|EMBL:CQD10815.1}	43.7919	0.014	0.629			0.0222576
BcAN_18832	Uncharacterized protein {ECO:0000313|EMBL:CCE77120.1}	43.672	0.034	1.466			0.0231924
BcAN_07358	GTPase Obg {ECO:0000255|HAMAP-Rule:MF_01454}	43.3002	0.003	0.117			0.025641
BcAN_15646	DNA-directed RNA polymerase subunit alpha {ECO:0000255|HAMAP-Rule:MF_00059}	43.1807	0.051	2.186			0.0233303
BcAN_23368	Uncharacterized protein {ECO:0000313|EMBL:OAM05720.1}	42.5994	0.016	0.665			0.0240602
BcAN_17312	Uncharacterized protein {ECO:0000313|EMBL:AGJ99289.1}	42.5742	0.036	1.516			0.0237467
BcAN_10837	30S ribosomal protein S12 {ECO:0000255|HAMAP-Rule:MF_00403}	42.5443	0.151	6.417			0.0235312
BcAN_21915	Putative membrane protein {ECO:0000313|EMBL:EEB56292.1}	42.4352	0.003	0.114			0.0263158
BcAN_06891	Uncharacterized protein {ECO:0000313|EMBL:AGJ99835.1}	42.1373	0.081	3.399			0.0238305
BcAN_07165	Outer membrane protein {ECO:0000313|EMBL:AIX09839.1}	41.9547	0.15	6.283			0.0238739
BcAN_15275	Transposase {ECO:0000313|EMBL:ACN95435.1}	41.2334	0.117	4.822			0.0242638
BcAN_02277	Maltase A3	40.5275	0.016	0.629			0.0254372
BcAN_06866	Uncharacterized protein {ECO:0000313|EMBL:AGJ99836.1}	39.8035	0.015	0.583			0.025729
BcAN_15892	Uncharacterized protein {ECO:0000313|EMBL:OAM00621.1}	39.7302	0.026	1.024			0.0253906
BcAN_06565	Transposase {ECO:0000313|EMBL:EEB55937.1}	39.4581	0.018	0.718			0.0250696
BcAN_10878	Fumarate hydratase class II {ECO:0000256|HAMAP-Rule:MF_00743}	39.4376	0.019	0.76			0.025
BcAN_18749	UDP-N-acetylenolpyruvoylglucosamine reductase {ECO:0000255|HAMAP-Rule:MF_00037}	39.2666	0.012	0.468			0.025641
BcAN_01642	Uncharacterized protein {ECO:0000313|EMBL:OAM05803.1}	39.1579	0.051	2.011			0.0253605
BcAN_24629	AAEL017480-PA {ECO:0000313|EMBL:EJY57493.1}	39.1057	0.093	3.652			0.0254655
BcAN_24430	Putative virulence protein VrlC.1 {ECO:0000313|EMBL:ADW80216.1}	38.8592	0.062	2.414			0.0256835
BcAN_25160	Protein RecA {ECO:0000255|HAMAP-Rule:MF_00268}	38.2172	0.019	0.721			0.0263523
BcAN_11195	Membrane protein WF-2 {ECO:0000313|EMBL:CDR79451.1}	37.9912	0.017	0.657			0.0258752
BcAN_25374	Signal recognition particle protein {ECO:0000256|HAMAP-Rule:MF_00306}	37.777	0.003	0.102			0.0294118
BcAN_14179	60 kDa chaperonin {ECO:0000255|HAMAP-Rule:MF_00600}	36.5703	0.155	5.666			0.0273562
BcAN_15255	Uncharacterized protein {ECO:0000313|EMBL:AGJ99209.1}	35.9007	0.017	0.599			0.0283806
BcAN_01725	Beta-ketoacyl-ACP reductase {ECO:0000313|EMBL:OAB81630.1}	35.4832	0.042	1.494			0.0281124
BcAN_02175	Putative dnaK suppressor protein {ECO:0000313|EMBL:EEB55852.1}	33.3308	0.025	0.849			0.0294464
BcAN_25634	Iron-sulfur cluster carrier protein {ECO:0000256|HAMAP-Rule:MF_02040}	33.2659	0.004	0.144			0.0277778
BcAN_25646	Pc13g02350 protein {ECO:0000313|EMBL:CAP91304.1}	32.9532	0.004	0.145			0.0275862
BcAN_25536	Uncharacterized protein {ECO:0000313|EMBL:OAM04647.1}	32.6508	0.049	1.612			0.030397
BcAN_14133	Putative resolvase domain protein {ECO:0000313|EMBL:KLT22141.1}	32.4083	0.023	0.747			0.0307898
BcAN_25540	Uncharacterized protein {ECO:0000313|EMBL:OAB82413.1}	32.2383	0.015	0.495			0.030303
BcAN_06233	Uncharacterized protein {ECO:0000313|EnsemblMetazoa:RPRC011746-PA}	31.4838	0.081	2.551			0.0317523
BcAN_14353	DNA helicase {ECO:0000256|SAAS:SAAS00553569}	31.1826	0.014	0.435			0.0321839
BcAN_17436	RNA polymerase sigma factor RpoD {ECO:0000256|HAMAP-Rule:MF_00963}	30.9923	0.044	1.361			0.0323292
BcAN_13820	Orf5 protein {ECO:0000313|EMBL:BAA89624.1}	30.716	0.086	2.634			0.03265
BcAN_24964	Uncharacterized protein {ECO:0000313|EMBL:CCE77664.1}	30.5743	0.034	1.026			0.0331384
BcAN_13604	Uncharacterized protein {ECO:0000313|EMBL:AGJ98512.1}	30.4733	0.069	2.094			0.0329513
BcAN_19326	Ankyrin repeat domain protein {ECO:0000313|EMBL:KLT23420.1}	29.1833	0.013	0.377			0.0344828
BcAN_01224	PREDICTED: alpha-crystallin A chain-like	28.9516	96.181	2784.59			0.0345405
BcAN_06448	Uncharacterized protein {ECO:0000313|EMBL:CCE77059.1}	28.5105	0.03	0.859			0.0349243
BcAN_18242	DNA gyrase subunit A {ECO:0000313|EMBL:OAM04570.1}	28.3797	0.01	0.28			0.0357143
BcAN_17003	Isoprenoid biosynthesis protein {ECO:0000313|EMBL:OAB82021.1}	27.8739	0.042	1.163			0.0361135
BcAN_19203	Uncharacterized protein {ECO:0000313|EMBL:OAB82119.1}	27.5134	0.068	1.867			0.0364221
BcAN_17815	Propionyl-CoA carboxylase {ECO:0000313|EMBL:OAM05029.1}	26.9378	0.032	0.869			0.0368239
BcAN_06412	Uncharacterized protein {ECO:0000313|EMBL:OAB81903.1}	26.7069	0.021	0.571			0.0367776
BcAN_17825	Chaperone protein DnaJ {ECO:0000255|HAMAP-Rule:MF_01152}	25.9555	0.087	2.255			0.0385809
BcAN_13007	Uncharacterized protein {ECO:0000313|EMBL:CCE77325.1}	25.213	0.028	0.704			0.0397727
BcAN_18067	Putative DNA recombinase {ECO:0000313|EMBL:BAH22206.1}	25.1094	0.028	0.715			0.0391608
BcAN_13931	50S ribosomal protein L13 {ECO:0000255|HAMAP-Rule:MF_01366}	24.8087	0.073	1.801			0.040533
BcAN_11576	Trigger factor {ECO:0000255|HAMAP-Rule:MF_00303}	24.0809	0.034	0.829			0.0410133
BcAN_18954	Bifunctional purine biosynthesis protein PurH {ECO:0000256|HAMAP-Rule:MF_00139, ECO:0000256|SAAS:SAAS00010516}	23.572	0.014	0.341			0.0410557
BcAN_00048	PREDICTED: uncharacterized protein LOC103524261	22.2611	8.187	182.25			0.0449218
BcAN_16655	Type VI secretion protein {ECO:0000313|EMBL:OAB79205.1}	21.6328	0.02	0.422			0.0473934
BcAN_05915	Uncharacterized protein {ECO:0000313|EMBL:OAB79342.1}	20.7677	0.035	0.723			0.0484094
BcAN_02508	PREDICTED: uncharacterized protein LOC103523756	20.7359	0.218	4.517			0.0482621
BcAN_13989	ATP-dependent zinc metalloprotease FtsH {ECO:0000256|HAMAP-Rule:MF_01458}	20.3976	0.034	0.698			0.0487106
BcAN_14021	Peptide chain release factor 1 {ECO:0000255|HAMAP-Rule:MF_00093}	19.5004	0.017	0.335			0.0507463
BcAN_03516	PREDICTED: uncharacterized family 31 glucosidase KIAA1161-like	14.1838	16.305	231.265			0.0705035
BcAN_05396	Maltase A3	13.8053	0.135	1.86			0.0725806
BcAN_21503	PREDICTED: insulinoma-associated protein 1a-like	13.7903	0.004	0.056			0.0714286
BcAN_13409	PREDICTED: uncharacterized protein LOC108253855	13.7746	6.781	93.411			0.0725932
BcAN_00637	PREDICTED: cathepsin B-like cysteine proteinase 4 isoform X2	13.6798	1.842	25.193			0.0731155
BcAN_00377	Maltase A3	13.5684	1.286	17.445			0.0737174
BcAN_02490	PREDICTED: cathepsin B-like cysteine proteinase 4 isoform X2	13.2202	0.967	12.779			0.075671
BcAN_06532	PREDICTED: uncharacterized protein LOC103524261	12.9601	21.557	279.385			0.0771588
BcAN_03104		11.749	11.188	131.452			0.0851109
BcAN_00105	NADP(H)-dependent ketose reductase {ECO:0000313|EMBL:AAD02817.1}	10.5531	50.969	537.888			0.0947576
BcAN_03880	Maltase A3	9.66931	2.455	23.735			0.103434
BcAN_00376	Heat shock protein 90	9.12715	341.164	3113.86			0.109563
BcAN_06067	Maltase A3	8.91848	3.14	28.008			0.112111
BcAN_03606	Heat shock protein 70 B2	8.848	24.555	217.264			0.113019
BcAN_02487	Heat shock protein 70 A1	8.72216	53.438	466.098			0.11465
BcAN_06568	PREDICTED: maltase 2-like, partial	8.16573	1.208	9.862			0.12249
BcAN_02388		7.37724	15.506	114.391			0.135553
BcAN_05074	PREDICTED: probable endochitinase, partial	7.2455	0.425	3.08			0.137987
BcAN_08668	PREDICTED: uncharacterized protein LOC103506068	7.195	0.732	5.27			0.138899
BcAN_05622	PREDICTED: cathepsin L1-like	7.0963	2.074	14.715			0.140945
BcAN_03624	PREDICTED: uncharacterized protein LOC103515300, partial	6.82751	4.256	29.06			0.146456
BcAN_15825	Uncharacterized protein {ECO:0000313|Ensembl:ENSLAFP00000023131}	6.82458	0.34	2.323			0.146362
BcAN_14191		6.77343	0.89	6.03			0.147595
BcAN_03264	PREDICTED: gamma-glutamyl hydrolase-like	6.71955	1.268	8.521			0.148809
BcAN_00191	PREDICTED: uncharacterized protein LOC103524261	6.68192	39.055	260.964			0.149657
BcAN_00611	PREDICTED: uncharacterized protein LOC103509680	6.67444	22.769	151.967			0.149829
BcAN_02991	PREDICTED: agglutinin-like protein 7	6.61918	1.082	7.165			0.151012
BcAN_10341	PREDICTED: cathepsin B-like cysteine proteinase 4	6.58498	0.543	3.573			0.151973
BcAN_05429	PREDICTED: cathepsin L1-like	6.19929	3.596	22.291			0.161321
BcAN_02371		6.19866	10.557	65.442			0.161318
BcAN_17585		6.00156	0.49	2.941			0.16661
BcAN_12504	PREDICTED: zinc transporter ZIP10-like	5.77206	1.707	9.855			0.173212
BcAN_10604		5.56208	1.919	10.672			0.179816
BcAN_02343		5.54277	7.401	41.023			0.180411
BcAN_05513	PREDICTED: uncharacterized protein LOC103524261	5.49366	128.659	706.81			0.182028
BcAN_15270	Uncharacterized protein {ECO:0000313|EnsemblMetazoa:ACYPI46506-PA}	5.40791	0.979	5.292			0.184996
BcAN_23701		5.39187	149.012	803.453			0.185464
BcAN_06245	PREDICTED: cathepsin B-like cysteine proteinase 4	5.34141	0.648	3.46			0.187283
BcAN_20875		5.20198	2.659	13.829			0.192277
BcAN_15764	PREDICTED: uncharacterized protein LOC103517978, partial	5.19894	0.699	3.633			0.192403
BcAN_19910	PREDICTED: RNA-directed DNA polymerase from mobile element jockey-like	4.87129	0.579	2.822			0.205174
BcAN_06109	Uncharacterized protein {ECO:0000313|EMBL:EAR88401.1}	4.74751	17.466	82.919			0.210639
BcAN_16702		4.71834	88.622	418.148			0.211939
BcAN_10551	PREDICTED: uncharacterized protein LOC103512535	4.69522	4.115	19.322			0.21297
BcAN_19027	Hypothetical CTC00065-like protein {ECO:0000313|EMBL:CAO85713.1}	4.65448	30.821	143.455			0.214848
BcAN_25222		4.57775	5.413	24.779			0.218451
BcAN_04660	Maltase A1	4.4708	0.804	3.596			0.223582
BcAN_12260	PREDICTED: gamma-glutamyl hydrolase-like	4.4508	1.864	8.296			0.224687
BcAN_23071	Putative uncharacterized protein GLEAN_02166 {ECO:0000313|EMBL:EFA12796.1}	4.41015	0.862	3.801			0.226782
BcAN_07915	PREDICTED: uncharacterized protein LOC103523756	4.37778	1.421	6.223			0.228346
BcAN_03385	Maltase 2	4.35355	0.708	3.082			0.229721
BcAN_01673	PREDICTED: apolipoprotein D-like isoform X2	4.31283	3.897	16.806			0.231881
BcAN_23952	Uncharacterized protein {ECO:0000313|EnsemblMetazoa:ACYPI005366-PA}	4.31278	0.975	4.207			0.231757
BcAN_04693	Nocturnin {ECO:0000313|EMBL:JAG39343.1}	4.27141	15.226	65.038			0.234109
BcAN_14628	PREDICTED: proton-coupled folate transporter-like	4.19029	1.316	5.514			0.238665
BcAN_24173		4.1758	1.147	4.788			0.239557
BcAN_24482	Putative uncharacterized protein {ECO:0000313|EMBL:EFX81739.1}	4.05341	0.709	2.874			0.246695
BcAN_23481		3.93323	5.421	21.321			0.254256
BcAN_08042		3.89966	104.673	408.19			0.256432
BcAN_25209		3.74093	5.422	20.284			0.267304
BcAN_16468		3.73206	0.845	3.154			0.267914
BcAN_03107		3.72877	1.639	6.111			0.268205
BcAN_01165	PREDICTED: apolipoprotein D-like isoform X2	3.66576	6.305	23.114			0.272778
BcAN_19483	PREDICTED: uncharacterized protein LOC108252732	3.6313	2.074	7.53			0.275432
BcAN_13542	Glutamic acid-rich protein, putative {ECO:0000313|EMBL:EEB19757.1}	3.62544	1.232	4.467			0.2758
BcAN_00604	PREDICTED: protein-glutamate O-methyltransferase-like	3.62512	24.505	88.834			0.275852
BcAN_05499	PREDICTED: xylulose kinase-like	3.55551	8.247	29.324			0.281237
BcAN_04802		3.53722	6.049	21.398			0.28269
BcAN_00445	PREDICTED: polyketide synthase HetM-like	3.53659	20.563	72.722			0.282762
BcAN_11655	Transcriptional regulator, putative {ECO:0000313|EMBL:ACN95361.1}	3.51008	0.23	0.806			0.28536
BcAN_00644	PREDICTED: glutathione S-transferase 1-like isoform X2	3.46064	57.89	200.336			0.288965
BcAN_01217		3.45183	31.931	110.22			0.289702
BcAN_02282		3.42808	28.16	96.535			0.291708
BcAN_06387		3.41232	81.354	277.608			0.293054
BcAN_08395	PREDICTED: protein msta-like	3.4017	6.507	22.135			0.293969
BcAN_08398	PREDICTED: uncharacterized protein LOC103509455	3.39027	0.528	1.791			0.294807
BcAN_24865		3.38794	12.883	43.648			0.295157
BcAN_16484	PREDICTED: uncharacterized protein LOC103505616	3.34194	21.379	71.449			0.29922
BcAN_12365	PREDICTED: poly(A) RNA polymerase cid11, partial	3.32776	6.839	22.758			0.30051
BcAN_02314		3.32724	37.733	125.546			0.300551
BcAN_02378	PREDICTED: protein-glutamate O-methyltransferase-like	3.32339	19.53	64.907			0.300892
BcAN_04368		3.30032	7.539	24.88			0.303014
BcAN_25427	PREDICTED: CUE domain-containing protein 1-like	3.28481	23.366	76.753			0.304431
BcAN_22265		3.26434	3.389	11.063			0.306336
BcAN_10935	PREDICTED: RNA-directed DNA polymerase from mobile element jockey-like, partial	3.23229	4.074	13.167			0.30941
BcAN_23519	PREDICTED: mucin-2-like, partial	3.14884	9.077	28.583			0.317566
BcAN_24241	PREDICTED: exodeoxyribonuclease-like	3.13348	2.095	6.565			0.319117
BcAN_14008	PREDICTED: inward rectifier potassium channel 2-like	3.11984	1.596	4.978			0.320611
BcAN_25055	PREDICTED: protein FAM133A-like	3.09599	2.089	6.467			0.323025
BcAN_08693		3.068	0.673	2.064			0.326066
BcAN_21844		3.0153	0.224	0.675			0.331852
BcAN_02086	PREDICTED: uncharacterized protein LOC103519146	3.00874	14.389	43.293			0.332363
BcAN_11578	Uncharacterized protein {ECO:0000313|EMBL:KNA13487.1}	2.9897	9.839	29.417			0.334466
BcAN_07178		2.97222	30.488	90.616			0.336453
BcAN_22218	PREDICTED: uncharacterized protein LOC103523845	2.93756	3.709	10.896			0.3404
BcAN_04008	PREDICTED: uncharacterized protein LOC103514164	2.90175	1.667	4.836			0.344706
BcAN_03594	Uncharacterized protein {ECO:0000313|EnsemblMetazoa:ACYPI004930-PA}	2.88645	6.598	19.044			0.346461
BcAN_14153		2.86366	3.213	9.2			0.349239
BcAN_00277	PREDICTED: glutathione S-transferase-like isoform X1	2.85904	48.609	138.976			0.349765
BcAN_14081		2.83487	2.124	6.022			0.352707
BcAN_15889		2.82218	7.75	21.873			0.354318
BcAN_05245		2.73973	16.204	44.395			0.364996
BcAN_08091		2.69958	29.198	78.822			0.37043
BcAN_11176	Histone H4	2.62975	58.561	154.001			0.380264
BcAN_24695	PREDICTED: uncharacterized protein F13E9.13, mitochondrial	2.6263	3.164	8.308			0.380838
BcAN_10652		2.60481	3.448	8.982			0.383879
BcAN_15462		2.59929	1.936	5.032			0.384738
BcAN_24056	PREDICTED: protein slowmo	2.58888	146.506	379.287			0.386267
BcAN_02002	PREDICTED: histone H2B-like	2.55007	32.439	82.722			0.392145
BcAN_15685	PREDICTED: 40S ribosomal protein S27	2.53726	23.776	60.327			0.394119
BcAN_13397	PREDICTED: iron-sulfur cluster co-chaperone protein HscB, mitochondrial-like	2.53035	4.631	11.718			0.395204
BcAN_02945	PREDICTED: UDP-glucuronosyltransferase 2B10	2.52654	2.364	5.972			0.395847
BcAN_05524	GH15578 {ECO:0000313|EMBL:EDV95794.1}	2.49891	281.24	702.794			0.400174
BcAN_08427	PREDICTED: uncharacterized protein LOC108253855	2.49121	1.748	4.354			0.40147
BcAN_04131		2.48635	23.423	58.238			0.402194
BcAN_02470	PREDICTED: BAG family molecular chaperone regulator 2	2.44509	26.588	65.009			0.40899
BcAN_11707	PREDICTED: forkhead box protein O6-like	2.44257	1.247	3.046			0.409389
BcAN_00197	PREDICTED: serpin-Z1C-like isoform X6	2.40868	8.984	21.639			0.415176
BcAN_19495	Uncharacterized protein {ECO:0000313|EnsemblMetazoa:ACYPI41206-PA}	2.4031	2.953	7.095			0.416209
BcAN_03415	PREDICTED: gamma-glutamylcyclotransferase-like	2.39532	25.786	61.766			0.417479
BcAN_17959	PREDICTED: keratin, type I cytoskeletal 9	2.39281	1.03	2.464			0.418019
BcAN_05607		2.38692	79.193	189.027			0.418951
BcAN_04909		2.3735	9.258	21.973			0.421335
BcAN_02700	PREDICTED: putative cysteine proteinase CG12163	2.36849	79.275	187.763			0.422208
BcAN_00886	PREDICTED: nudC domain-containing protein 2-like	2.36511	22.106	52.282			0.422822
BcAN_10005	PREDICTED: F-box/WD repeat-containing protein 9-like	2.36099	11.168	26.368			0.423544
BcAN_24365	PREDICTED: aquaporin-4-like, partial	2.34314	2.145	5.027			0.426696
BcAN_00678	PREDICTED: ragulator complex protein LAMTOR2-like isoform X1	2.33095	12.263	28.585			0.429001
BcAN_23622		2.32046	6.735	15.628			0.430957
BcAN_23376		2.31463	27.292	63.171			0.432034
BcAN_22332		2.28358	21.526	49.156			0.437912
BcAN_11066	PREDICTED: SPRY domain-containing SOCS box protein 3-like, partial	2.26639	11.758	26.648			0.441234
BcAN_24186		2.25882	6.733	15.208			0.442728
BcAN_24857	Putative RNA-directed DNA polymerase from transposon BS {ECO:0000313|EMBL:JAQ03153.1}	2.24528	1.622	3.642			0.44536
BcAN_25305		2.23353	6.168	13.777			0.447703
BcAN_22238		2.21782	42.992	95.348			0.450896
BcAN_22852	PREDICTED: UPF0568 protein C14orf166 isoform X2	2.21034	28.767	63.586			0.452411
BcAN_13292	PREDICTED: uncharacterized protein LOC103516915	2.20667	4.755	10.492			0.453202
BcAN_06022	PREDICTED: juvenile hormone epoxide hydrolase 1-like	2.20611	11.2	24.708			0.453294
BcAN_11256		2.19822	2.722	5.983			0.454956
BcAN_23551		2.19275	2.138	4.687			0.456155
BcAN_00268	PREDICTED: solute carrier family 23 member 2 isoform X1	2.18974	26.054	57.051			0.456679
BcAN_07993		2.17896	8.219	17.91			0.458906
BcAN_10391	Acetylcholinesterase	2.17732	1.028	2.239			0.459134
BcAN_22261		2.16778	7.544	16.354			0.461294
BcAN_18321		2.16671	0.474	1.028			0.461089
BcAN_00372		2.16287	21.712	46.961			0.462341
BcAN_01042	PREDICTED: ribosomal RNA-processing protein 7 homolog A	2.14976	23.547	50.62			0.465172
BcAN_00624	PREDICTED: facilitated trehalose transporter Tret1	2.14579	29.921	64.203			0.466037
BcAN_17807	PREDICTED: zinc finger C2HC domain-containing protein 1A-like isoform X2	2.1173	6.539	13.844			0.472335
BcAN_00093	Putative uncharacterized protein {ECO:0000313|EMBL:EFX72148.1}	2.10658	82.011	172.763			0.474702
BcAN_15686		2.09665	2.946	6.176			0.477008
BcAN_00046	PREDICTED: lipid storage droplets surface-binding protein 1-like	2.09358	138.64	290.253			0.477652
BcAN_21744		2.08284	0.51	1.062			0.480226
BcAN_11521	PREDICTED: sodium-independent sulfate anion transporter-like	2.07915	5.942	12.355			0.480939
BcAN_23725	PREDICTED: zinc finger protein Noc, partial	2.07663	6.087	12.64			0.481566
BcAN_01779	PREDICTED: EF-hand calcium-binding domain-containing protein 4B	2.06788	38.238	79.072			0.483585
BcAN_10536	PREDICTED: ubinuclein-2-like	2.05892	1.688	3.475			0.485755
BcAN_00590	Fbxl15 protein {ECO:0000313|EMBL:JAG76921.1}	2.04039	20.509	41.847			0.490095
BcAN_05352		2.03903	5.703	11.629			0.490412
BcAN_01629	PREDICTED: uncharacterized protein LOC103516275	2.03156	34.717	70.53			0.49223
BcAN_09942		1.98587	24.131	47.92			0.503568
BcAN_22199		1.97704	7.87	15.559			0.505817
BcAN_10427		1.9667	8.955	17.612			0.50846
BcAN_02827		1.95116	4.946	9.65			0.512539
BcAN_00806	PREDICTED: dehydrogenase/reductase SDR family member 11-like isoform X1	1.93159	106.788	206.27			0.51771
BcAN_11681		1.93077	2.934	5.664			0.518008
BcAN_12216	PREDICTED: uncharacterized protein LOC103516246	1.89992	16.489	31.327			0.526351
BcAN_07236	PREDICTED: uncharacterized protein LOC103508233	1.89917	34.266	65.077			0.526545
BcAN_25135	PREDICTED: lipase member I	1.89033	2.289	4.326			0.529126
BcAN_00984		1.88742	21.24	40.089			0.529821
BcAN_07342	PREDICTED: UDP-glucuronosyltransferase 2C1-like	1.8827	5.183	9.757			0.531208
BcAN_11017	PREDICTED: TATA-box-binding protein-like isoform X1	1.85749	56.14	104.279			0.538363
BcAN_09362	PREDICTED: uncharacterized protein LOC103516335	1.85503	28.776	53.38			0.539078
BcAN_11255	PREDICTED: uncharacterized protein LOC103511386	1.84562	6.585	12.154			0.541797
BcAN_23018		1.77521	6.669	11.838			0.563355
BcAN_16890	Breast cancer type 2 susceptibility protein	1.7735	2.272	4.03			0.563772
BcAN_00190	Aconitate hydratase, mitochondrial	1.62283	102.692	166.651			0.61621
BcAN_12055		0.62855	12.056	7.578			1.59092
BcAN_24705		0.623301	5.418	3.377			1.60438
BcAN_00773		0.593822	62.286	36.987			1.684
BcAN_23452		0.591946	56.267	33.307			1.68934
BcAN_01002	PREDICTED: uncharacterized protein LOC103508106	0.576999	46.882	27.051			1.7331
BcAN_13881	GYG3 {ECO:0000313|EMBL:AGI93195.1}	0.561695	5.142	2.888			1.78047
BcAN_10825	PREDICTED: glyoxylate reductase/hydroxypyruvate reductase-like isoform X2	0.561262	163.767	91.916			1.7817
BcAN_16596	PREDICTED: protein-L-isoaspartate(D-aspartate) O-methyltransferase-like isoform X1	0.560744	72.951	40.907			1.78334
BcAN_10660		0.560334	11.393	6.384			1.78462
BcAN_01901	PREDICTED: serine protease snake-like	0.551995	9.686	5.347			1.81148
BcAN_03886	PREDICTED: uncharacterized protein LOC103521674	0.544977	15.157	8.26			1.83499
BcAN_02593	PREDICTED: excitatory amino acid transporter-like, partial	0.544084	37.57	20.441			1.83797
BcAN_10113	PREDICTED: uncharacterized protein LOC103508600	0.543467	16.928	9.2			1.84
BcAN_02983	PREDICTED: putative phosphatidate phosphatase	0.539561	7.525	4.06			1.85345
BcAN_16769	PREDICTED: uncharacterized protein LOC103516965	0.535389	14.712	7.877			1.86772
BcAN_07800	PREDICTED: uncharacterized protein LOC103518240	0.534175	67.051	35.817			1.87204
BcAN_17718	PREDICTED: uncharacterized protein LOC103515212	0.533534	10.009	5.34			1.87434
BcAN_13704		0.533063	14.39	7.671			1.8759
BcAN_23105	PREDICTED: uncharacterized protein LOC108253066	0.532301	27.036	14.391			1.87867
BcAN_05789	PREDICTED: uncharacterized protein LOC108252816	0.532273	26.953	14.346			1.87878
BcAN_01554	PREDICTED: uncharacterized protein LOC108252655	0.531486	28.684	15.245			1.88153
BcAN_09303		0.52862	24.655	13.033			1.89174
BcAN_09142	PREDICTED: putative WEB family protein At1g65010, chloroplastic	0.52603	338.273	177.942			1.90103
BcAN_15904	Uncharacterized protein {ECO:0000313|WBParaSite:ASIM_0000195801-mRNA-1}	0.524698	4.768	2.502			1.90568
BcAN_24959	RNA-directed DNA polymerase from mobile element jockey {ECO:0000313|EMBL:JAG01059.1}	0.524026	2.347	1.23			1.90813
BcAN_03272	PREDICTED: uncharacterized protein LOC103518005	0.520836	28.409	14.797			1.91992
BcAN_11338	Leukotriene A-4 hydrolase homolog	0.520545	22.446	11.684			1.92109
BcAN_03416	PREDICTED: zinc finger protein basonuclin-2-like	0.517266	12.696	6.567			1.9333
BcAN_03974	PREDICTED: splicing factor 3B subunit 2-like isoform X1	0.515669	35.832	18.477			1.93928
BcAN_14107	PREDICTED: uncharacterized protein LOC103519282	0.515529	30.172	15.555			1.9397
BcAN_00086	PREDICTED: proteasome activator complex subunit 3	0.513362	309.04	158.649			1.94795
BcAN_01532	PREDICTED: inter-alpha-trypsin inhibitor heavy chain H3-like	0.512213	163.655	83.826			1.95232
BcAN_05092	Uncharacterized protein {ECO:0000313|EnsemblMetazoa:ACYPI001573-PA}	0.511901	60.882	31.166			1.95347
BcAN_12143	PREDICTED: uncharacterized protein LOC103505800	0.511322	2.568	1.313			1.95583
BcAN_07199		0.510865	68.748	35.121			1.95746
BcAN_10016	PREDICTED: uncharacterized protein LOC103517170	0.509498	25.604	13.045			1.96274
BcAN_17108	PREDICTED: protein apterous-like	0.509219	1.165	0.593			1.96459
BcAN_11623		0.507456	14.545	7.381			1.9706
BcAN_13642	Unkown protein {ECO:0000313|EMBL:BAN21078.1}	0.503046	14.651	7.37			1.98792
BcAN_07288	PREDICTED: extracellular signal-regulated kinase 2-like	0.502698	24.333	12.232			1.98929
BcAN_08163		0.501669	3.932	1.972			1.99391
BcAN_05589	PREDICTED: E3 ubiquitin-protein ligase MARCH3-like	0.499268	93.705	46.784			2.00293
BcAN_00265	PREDICTED: uncharacterized protein LOC103511395	0.497179	158.661	78.883			2.01135
BcAN_09707	PREDICTED: uncharacterized protein LOC103524333, partial	0.496966	57.036	28.345			2.01221
BcAN_11297	PREDICTED: uncharacterized protein LOC108253855	0.495774	26.094	12.937			2.01701
BcAN_16818		0.495737	14.667	7.271			2.01719
BcAN_10879	PREDICTED: prolyl 4-hydroxylase subunit alpha-2-like	0.495698	30.079	14.91			2.01737
BcAN_24572	PREDICTED: uncharacterized protein LOC103522716, partial	0.495553	6.464	3.203			2.01811
BcAN_03653	PREDICTED: uncharacterized protein LOC103513383	0.49382	20.537	10.142			2.02495
BcAN_09606	PREDICTED: protein-L-isoaspartate(D-aspartate) O-methyltransferase-like	0.49228	48.067	23.662			2.0314
BcAN_03038		0.490738	16.974	8.33			2.0377
BcAN_12358	PREDICTED: RING finger protein 113A	0.489946	24.25	11.881			2.04107
BcAN_22442	PREDICTED: bifunctional methylenetetrahydrofolate dehydrogenase/cyclohydrolase, mitochondrial	0.488231	53.713	26.224			2.04824
BcAN_23763	PREDICTED: uncharacterized protein LOC103509962 isoform X2	0.487982	5.743	2.802			2.04961
BcAN_13834	PREDICTED: proton-coupled amino acid transporter 1-like, partial	0.487539	8.635	4.21			2.05107
BcAN_08012	PREDICTED: uncharacterized protein LOC103514382	0.487011	56.562	27.546			2.05337
BcAN_23764	Putative tick transposon {ECO:0000313|EMBL:JAR91722.1}	0.484569	4.552	2.206			2.06346
BcAN_01550	Tubulin alpha-1 chain	0.484191	210.302	101.826			2.06531
BcAN_05718	PREDICTED: uncharacterized protein LOC103522039, partial	0.482241	18.396	8.871			2.07372
BcAN_00317		0.482101	186.038	89.689			2.07426
BcAN_13097		0.481686	27.806	13.394			2.076
BcAN_09229	PREDICTED: uncharacterized protein LOC108253387	0.480655	86.697	41.671			2.08051
BcAN_21110		0.480375	2.647	1.272			2.08097
BcAN_11501	PREDICTED: uncharacterized protein LOC108252054	0.478591	9.366	4.482			2.08969
BcAN_02222	PREDICTED: uncharacterized protein LOC103508136	0.4766	14.996	7.147			2.09822
BcAN_08304	PREDICTED: uncharacterized protein LOC103523798 isoform X1	0.476579	62.923	29.988			2.09827
BcAN_09858	PREDICTED: uncharacterized protein LOC103509670	0.475239	27.03	12.846			2.10416
BcAN_06267	PREDICTED: uncharacterized protein LOC108254503	0.475071	5.244	2.491			2.10518
BcAN_08117	Uncharacterized protein {ECO:0000313|EMBL:KOB84692.1}	0.474548	33.454	15.875			2.10734
BcAN_02265	PREDICTED: ribonuclease P protein subunit p25-like protein	0.474537	13.145	6.238			2.10725
BcAN_14335	Uncharacterized protein {ECO:0000313|EMBL:ERL89658.1}	0.474513	5.428	2.576			2.10714
BcAN_02637	PREDICTED: uncharacterized protein LOC103509380	0.47447	16.63	7.89			2.10773
BcAN_04291		0.472994	14.927	7.06			2.11431
BcAN_03890	PREDICTED: kynurenine formamidase-like isoform X2	0.472698	8.24	3.895			2.11553
BcAN_01062		0.472581	113.198	53.495			2.11605
BcAN_22383		0.471206	16.944	7.984			2.12224
BcAN_25142	PREDICTED: cilia- and flagella-associated protein 57-like isoform X1	0.470533	2.809	1.322			2.12481
BcAN_14138		0.470162	7.104	3.34			2.12695
BcAN_25252		0.470125	34.031	15.999			2.12707
BcAN_13329	PREDICTED: uncharacterized protein LOC103505945	0.469554	12.517	5.878			2.12947
BcAN_23634	PREDICTED: lysozyme-like	0.468606	9.718	4.554			2.13395
BcAN_08266	PREDICTED: trichohyalin-like	0.467195	3.352	1.566			2.14049
BcAN_07946	PREDICTED: RNA polymerase II transcriptional coactivator-like isoform X2	0.466739	17.201	8.028			2.14263
BcAN_24452		0.466736	173.316	80.893			2.14253
BcAN_11429	PREDICTED: uncharacterized protein LOC103516898	0.464638	19.368	8.999			2.15224
BcAN_24275	PREDICTED: high mobility group B protein 7-like	0.464396	26.112	12.126			2.15339
BcAN_25102	PREDICTED: neprilysin-11-like	0.464348	8.147	3.783			2.15358
BcAN_03430	PREDICTED: protein toll-like	0.463225	6.325	2.93			2.1587
BcAN_24742	PREDICTED: coiled-coil domain-containing protein 153-like	0.462722	14.555	6.735			2.1611
BcAN_20584	PREDICTED: potassium channel subfamily K member 13-like, partial	0.460455	4.04	1.86			2.17204
BcAN_13474	PREDICTED: uncharacterized protein LOC103505309	0.460322	14.897	6.857			2.17252
BcAN_08674	PREDICTED: uncharacterized protein LOC103506012 isoform X1	0.458799	10.01	4.593			2.1794
BcAN_05363	PREDICTED: interaptin-like	0.458159	12.722	5.829			2.18254
BcAN_13971	PREDICTED: zinc finger MYND domain-containing protein 10	0.456375	9.029	4.121			2.19097
BcAN_22391		0.45576	62.858	28.648			2.19415
BcAN_06645		0.455701	49.059	22.356			2.19444
BcAN_12386	PREDICTED: uncharacterized protein LOC103515375 isoform X1	0.454682	5.513	2.507			2.19904
BcAN_19185	PREDICTED: uncharacterized protein LOC103524485	0.454196	1.709	0.776			2.20232
BcAN_01677		0.453388	75.387	34.18			2.20559
BcAN_01552		0.452471	111.242	50.334			2.21008
BcAN_05750	PREDICTED: serine/arginine repetitive matrix protein 2-like, partial	0.452132	13.914	6.291			2.21173
BcAN_03540	PREDICTED: protein-L-isoaspartate(D-aspartate) O-methyltransferase-like isoform X2	0.450763	34.17	15.402			2.21854
BcAN_06112	PREDICTED: uncharacterized protein LOC108253451	0.450621	16.603	7.482			2.21906
BcAN_23666		0.450234	46.868	21.101			2.22113
BcAN_02040	PREDICTED: serine protease snake-like	0.449203	6.776	3.044			2.22602
BcAN_24920	PREDICTED: pyruvate kinase-like	0.449037	25.35	11.383			2.22701
BcAN_04840		0.448797	2.713	1.218			2.22742
BcAN_17907	PREDICTED: proton-coupled amino acid transporter 4-like	0.447307	1.385	0.62			2.23387
BcAN_00341	PREDICTED: gamma-glutamyl hydrolase-like	0.447222	41.212	18.431			2.23602
BcAN_08199	PREDICTED: LOW QUALITY PROTEIN: protein takeout-like	0.446793	2.72	1.215			2.23868
BcAN_15189		0.446699	4.698	2.099			2.23821
BcAN_24815	Uncharacterized protein {ECO:0000313|EMBL:KFM68526.1}	0.446628	5.771	2.578			2.23856
BcAN_10079	PREDICTED: uncharacterized protein LOC103508107	0.446536	7.609	3.397			2.23992
BcAN_06400	Uncharacterized protein {ECO:0000313|EMBL:KHC54398.1}	0.446413	11.003	4.912			2.24002
BcAN_05565		0.4462	175.604	78.354			2.24116
BcAN_10029	PREDICTED: uncharacterized protein LOC108253393	0.444276	40.391	17.945			2.25082
BcAN_07917		0.44386	13.762	6.108			2.25311
BcAN_09912	PREDICTED: uncharacterized protein LOC103525018 isoform X1	0.442557	26.698	11.815			2.25967
BcAN_09274	PREDICTED: lipase 1-like	0.440677	21.523	9.484			2.2694
BcAN_11586		0.440489	32.611	14.365			2.27017
BcAN_03316	PREDICTED: elongation of very long chain fatty acids protein AAEL008004-like	0.43887	37.741	16.563			2.27863
BcAN_18502		0.438867	6.583	2.889			2.27864
BcAN_10247	PREDICTED: uncharacterized protein LOC103505157	0.438464	29.907	13.113			2.28071
BcAN_13761	Uncharacterized protein {ECO:0000313|WBParaSite:HDID_0000021101-mRNA-1}	0.438152	4.709	2.063			2.2826
BcAN_01731	PREDICTED: glutaredoxin-related protein 5, mitochondrial-like	0.438066	93.27	40.858			2.28278
BcAN_21505	Uncharacterized protein {ECO:0000313|EnsemblMetazoa:ACYPI010025-PA}	0.437618	3.155	1.381			2.28458
BcAN_18748		0.437091	3.934	1.719			2.28854
BcAN_19489	Uncharacterized protein {ECO:0000313|EnsemblMetazoa:NV23190-PA}	0.436171	9.743	4.25			2.29247
BcAN_18696	PREDICTED: uncharacterized protein LOC103520789	0.435165	8.8	3.83			2.29765
BcAN_20013	PREDICTED: RNA-directed DNA polymerase from mobile element jockey-like	0.433275	1.352	0.586			2.30717
BcAN_23970		0.432635	18.569	8.034			2.3113
BcAN_11059	PREDICTED: uncharacterized protein LOC103516969	0.432133	4.946	2.137			2.31446
BcAN_16394	PREDICTED: zinc finger protein 92-like	0.431504	19.454	8.395			2.31733
BcAN_19520		0.430902	9.386	4.045			2.3204
BcAN_11044	PREDICTED: putative methyltransferase DDB_G0268948	0.430699	18.526	7.979			2.32184
BcAN_02131		0.430365	25.988	11.184			2.32368
BcAN_02024	PREDICTED: nascent polypeptide-associated complex subunit alpha, muscle-specific form-like	0.429909	70.046	30.113			2.32611
BcAN_18947	PREDICTED: polycomb group protein Psc-like	0.429717	2.823	1.213			2.32729
BcAN_11004	PREDICTED: uncharacterized protein LOC103518648	0.428674	14.471	6.203			2.3329
BcAN_25109	PREDICTED: opioid-binding protein/cell adhesion molecule homolog	0.428433	10.137	4.343			2.3341
BcAN_20352	RNA-directed DNA polymerase from mobile element jockey {ECO:0000313|EMBL:JAG21196.1}	0.428096	1.471	0.63			2.33492
BcAN_06351	PREDICTED: uncharacterized protein LOC103512741	0.427523	16.033	6.855			2.33888
BcAN_11650		0.426607	4.078	1.74			2.34368
BcAN_10556	PREDICTED: uncharacterized protein LOC103515472	0.426076	8.667	3.693			2.34687
BcAN_25772	PREDICTED: uncharacterized protein LOC103507906	0.424406	39.388	16.716			2.35631
BcAN_21414	PREDICTED: uncharacterized protein LOC103519693	0.424143	1.688	0.716			2.35754
BcAN_20194	Uncharacterized protein {ECO:0000313|EMBL:EFA11812.1}	0.423221	5.266	2.229			2.36249
BcAN_08328	PREDICTED: carbonyl reductase [NADPH] 1-like isoform X1	0.423208	4.337	1.836			2.3622
BcAN_16917	PREDICTED: peptide transporter family 1-like	0.422856	6.382	2.699			2.36458
BcAN_24909	PREDICTED: uncharacterized protein LOC108254660	0.422317	4.873	2.058			2.36783
BcAN_06899		0.421675	6.162	2.598			2.37182
BcAN_23631		0.421536	6.557	2.764			2.37229
BcAN_05677	PREDICTED: uncharacterized protein LOC103512275	0.421349	43.654	18.394			2.37327
BcAN_12824	Retrotransposon and Integrase domain containing protein {ECO:0000313|EMBL:CDJ94659.1}	0.421004	11.673	4.914			2.37546
BcAN_09966		0.420722	19.575	8.236			2.37676
BcAN_19087	Putative uncharacterized protein {ECO:0000313|EMBL:EFA13137.1}	0.419799	4.522	1.898			2.38251
BcAN_00479		0.419586	126.202	52.953			2.38328
BcAN_01952	Lysosomal aspartic protease	0.418112	161.127	67.369			2.39171
BcAN_07423		0.418079	8.754	3.66			2.3918
BcAN_25711	Uncharacterized protein {ECO:0000313|EnsemblMetazoa:PAC:15719620}	0.41805	5.256	2.197			2.39235
BcAN_05757	PREDICTED: DNA ligase 1-like	0.417986	76.677	32.05			2.39242
BcAN_08565	PREDICTED: fatty acyl-CoA reductase 1-like	0.417014	2.949	1.23			2.39756
BcAN_22395	PREDICTED: zinc finger Y-chromosomal protein 1-like	0.416875	16.701	6.962			2.39888
BcAN_14487		0.415412	3.797	1.577			2.40774
BcAN_12396	PREDICTED: uncharacterized protein LOC103518702, partial	0.415369	131.647	54.682			2.4075
BcAN_05537		0.414916	191.226	79.343			2.41012
BcAN_23441		0.414248	54.755	22.682			2.41403
BcAN_13112	PREDICTED: uncharacterized protein LOC103521122, partial	0.414135	31.128	12.891			2.41471
BcAN_14744	PREDICTED: protein-L-isoaspartate(D-aspartate) O-methyltransferase-like isoform X1	0.413422	23.012	9.514			2.41875
BcAN_13527	PREDICTED: uncharacterized protein LOC103506172	0.413364	6.21	2.567			2.41917
BcAN_15309	PREDICTED: uncharacterized protein LOC103520538 isoform X1	0.413045	2.918	1.205			2.42158
BcAN_11554	PREDICTED: protein-L-isoaspartate O-methyltransferase-like	0.412843	13.382	5.525			2.42208
BcAN_07772	Uncharacterized protein {ECO:0000313|EMBL:JAG56689.1}	0.410397	32.137	13.189			2.43665
BcAN_10563	PREDICTED: protein-L-isoaspartate(D-aspartate) O-methyltransferase-like	0.410313	18.088	7.422			2.43708
BcAN_13204	Uncharacterized protein {ECO:0000313|EMBL:KRX04210.1}	0.409814	9.281	3.804			2.4398
BcAN_03691		0.409338	12.362	5.06			2.44308
BcAN_15075	PREDICTED: trypsin-3-like	0.409117	38.11	15.591			2.44436
BcAN_05762	PREDICTED: nascent polypeptide-associated complex subunit alpha, muscle-specific form-like	0.406304	110.198	44.774			2.46121
BcAN_14062	PREDICTED: uncharacterized protein LOC103509323	0.403349	15.488	6.247			2.47927
BcAN_14903		0.403196	14.461	5.83			2.48045
BcAN_11744		0.403001	8.075	3.254			2.48156
BcAN_24462		0.402431	4.95	1.992			2.48494
BcAN_00424	PREDICTED: uncharacterized protein LOC108253195	0.402033	160.239	64.421			2.48737
BcAN_06710	Uncharacterized protein {ECO:0000313|Ensembl:ENSAMXP00000026533}	0.400403	28.406	11.374			2.49745
BcAN_07549	PREDICTED: carboxypeptidase D-like	0.40004	39.936	15.976			2.49975
BcAN_13521	PREDICTED: IQ and AAA domain-containing protein 1-like	0.398789	10.686	4.261			2.50786
BcAN_20821	PREDICTED: uncharacterized protein LOC103522837, partial	0.397676	6.091	2.422			2.51486
BcAN_05548	PREDICTED: cathepsin B-like isoform X2	0.397363	80.316	31.915			2.51656
BcAN_23589	PREDICTED: protein Star-like	0.396611	36.921	14.643			2.52141
BcAN_10689		0.396091	18.338	7.263			2.52485
BcAN_07010		0.394846	5.426	2.142			2.53315
BcAN_04300		0.392187	27.333	10.72			2.54972
BcAN_19874	PREDICTED: uncharacterized protein LOC103506172	0.390665	8.43	3.293			2.55998
BcAN_24999	PREDICTED: thioredoxin reductase 2, mitochondrial-like	0.390654	30.374	11.866			2.55975
BcAN_21019	tRNA(Ile)-lysidine synthase {ECO:0000313|EMBL:JAG13256.1}	0.388441	31.127	12.091			2.57439
BcAN_05492		0.387392	17.09	6.62			2.58157
BcAN_22728		0.386431	202.765	78.355			2.58777
BcAN_05654		0.386096	39.237	15.149			2.59007
BcAN_11145	Endonuclease-reverse transcriptase {ECO:0000313|EMBL:ADI61810.1}	0.385407	15.827	6.1			2.59459
BcAN_13002	Carbonic anhydrase {ECO:0000313|EMBL:EZA60634.1}	0.385282	14.802	5.703			2.59548
BcAN_00936		0.3843	45.563	17.51			2.60211
BcAN_15094		0.383883	560.371	215.117			2.60496
BcAN_19815	PREDICTED: uncharacterized protein LOC108252254	0.383716	3.015	1.157			2.60588
BcAN_15175	PREDICTED: uncharacterized protein LOC108253855	0.382899	12.53	4.798			2.6115
BcAN_13767		0.38238	16.276	6.224			2.61504
BcAN_06179	PREDICTED: WD repeat-containing protein 78-like	0.380389	9.609	3.655			2.629
BcAN_10990	PREDICTED: uncharacterized protein LOC103515379	0.379572	6.993	2.654			2.63489
BcAN_08192	PREDICTED: uncharacterized protein LOC103524922 isoform X2	0.379482	175.811	66.717			2.63518
BcAN_23870		0.379454	9.118	3.46			2.63526
BcAN_01527	PREDICTED: uncharacterized protein LOC103520232, partial	0.377891	75.798	28.644			2.64621
BcAN_19427	Autolysin Atl {ECO:0000313|EMBL:KKI63349.1}	0.377746	6.939	2.621			2.64746
BcAN_24709	PREDICTED: uncharacterized protein LOC103505499 isoform X1	0.377363	6.312	2.382			2.64987
BcAN_03466		0.376285	61.082	22.984			2.65759
BcAN_06876		0.375236	6.775	2.542			2.66522
BcAN_20766		0.374842	4.268	1.6			2.6675
BcAN_24948	PREDICTED: uncharacterized protein LOC103511083	0.374733	5.198	1.948			2.66838
BcAN_07853	PREDICTED: putative cysteine proteinase CG12163	0.374154	133.398	49.911			2.67272
BcAN_18407		0.372917	5.617	2.095			2.68115
BcAN_07778	PREDICTED: uncharacterized protein LOC103510254 isoform X1	0.372666	104.997	39.129			2.68336
BcAN_06008	Uncharacterized protein {ECO:0000313|EMBL:CDJ41044.1}	0.372571	24.465	9.115			2.68404
BcAN_06742	Uncharacterized protein {ECO:0000313|EMBL:EHA21839.1}	0.372223	13.304	4.952			2.68659
BcAN_01767	PREDICTED: uncharacterized protein LOC103512753	0.372139	46.398	17.267			2.68709
BcAN_19194	PREDICTED: uncharacterized protein LOC103524078	0.372027	4.962	1.846			2.68797
BcAN_10488	PREDICTED: zinc transporter 2-like	0.372015	15.679	5.833			2.68798
BcAN_11235	PREDICTED: jerky protein homolog-like	0.370424	51.058	18.913			2.69962
BcAN_18346	PREDICTED: uncharacterized protein LOC103522316, partial	0.370103	1.564	0.579			2.70121
BcAN_20918		0.369792	5.166	1.91			2.70471
BcAN_13363	PREDICTED: elongation of very long chain fatty acids protein 7-like	0.369663	6.477	2.394			2.70551
BcAN_01777	PREDICTED: uncharacterized protein LOC103514813	0.367659	63.373	23.299			2.71999
BcAN_05636	PREDICTED: uncharacterized protein LOC103509181	0.367622	5.231	1.923			2.72023
BcAN_08201	PREDICTED: uncharacterized protein LOC103518176	0.367007	15.67	5.751			2.72474
BcAN_11616	TKL protein kinase {ECO:0000313|EMBL:ETW28368.1}	0.366458	4.298	1.575			2.72889
BcAN_01975		0.365374	41.773	15.263			2.73688
BcAN_10903	PREDICTED: uncharacterized protein LOC108253195	0.363767	25.247	9.184			2.74902
BcAN_17311	PREDICTED: adenylate cyclase, terminal-differentiation specific-like, partial	0.363634	3.469	1.261			2.75099
BcAN_14429	PREDICTED: filament-like plant protein 2	0.363634	2.302	0.837			2.7503
BcAN_14334	PREDICTED: RNA-directed DNA polymerase from mobile element jockey-like	0.362754	1.293	0.469			2.75693
BcAN_12296	PREDICTED: uncharacterized protein LOC103515377 isoform X2	0.362276	12.24	4.434			2.76049
BcAN_15152	PREDICTED: uncharacterized protein LOC103516348	0.361653	1.867	0.675			2.76593
BcAN_14348		0.361501	7.076	2.558			2.76622
BcAN_25783	PREDICTED: UNC93-like protein MFSD11 isoform X1	0.360461	5.57	2.008			2.7739
BcAN_06707		0.360289	606.137	218.385			2.77554
BcAN_06764	PREDICTED: tenascin-R-like	0.360221	17.501	6.304			2.77617
BcAN_00061		0.359619	3445.44	1239.05			2.78072
BcAN_20076	PREDICTED: uncharacterized protein LOC103524675	0.359415	7.912	2.844			2.782
BcAN_19397	Uncharacterized protein {ECO:0000313|EnsemblMetazoa:ACYPI066125-PA}	0.355402	1.323	0.47			2.81489
BcAN_19154		0.354872	10.994	3.902			2.81753
BcAN_13943		0.354792	4.648	1.649			2.81868
BcAN_07679	PREDICTED: fatty acyl-CoA reductase 1-like	0.354491	4.38	1.553			2.82035
BcAN_16430		0.354111	9.994	3.539			2.82396
BcAN_06469	PREDICTED: uncharacterized protein LOC103517792	0.353693	16.437	5.813			2.82763
BcAN_05220		0.352921	6.134	2.165			2.83326
BcAN_02998	PREDICTED: uncharacterized protein LOC103509181	0.352116	13.732	4.835			2.84012
BcAN_06820		0.350637	548.597	192.358			2.85196
BcAN_14830	PREDICTED: uncharacterized protein LOC103505874	0.350598	13.701	4.804			2.852
BcAN_08108		0.350136	1.766	0.618			2.85761
BcAN_13822	PREDICTED: uncharacterized protein LOC103522248	0.349373	2.967	1.036			2.8639
BcAN_23385	PREDICTED: uncharacterized protein LOC103515374 isoform X3	0.348058	40.173	13.983			2.87299
BcAN_06289	Lysosomal aspartic protease	0.346955	55.647	19.307			2.88222
BcAN_01595	PREDICTED: uncharacterized protein LOC108252093	0.346944	85.742	29.748			2.88228
BcAN_23348	PREDICTED: uncharacterized protein LOC103513383	0.346726	19.7	6.83			2.88433
BcAN_00452		0.346721	781.082	270.817			2.88417
BcAN_01012	PREDICTED: cystatin-C-like isoform X2	0.34653	1299.67	450.374			2.88575
BcAN_06728	PREDICTED: trypsin-3-like	0.345752	6.188	2.14			2.89159
BcAN_04650	PREDICTED: RNA 3'-terminal phosphate cyclase-like	0.345541	5.957	2.059			2.89315
BcAN_17316		0.345342	2.855	0.986			2.89554
BcAN_12607	PREDICTED: uncharacterized protein LOC108252093	0.342599	4.68	1.603			2.91953
BcAN_07597		0.342422	39.926	13.672			2.92028
BcAN_07589		0.341541	77.672	26.528			2.92793
BcAN_23894	PREDICTED: protein-L-isoaspartate O-methyltransferase 1-like	0.341485	4.137	1.413			2.92781
BcAN_10041	PREDICTED: uncharacterized protein LOC103516432	0.340744	4.649	1.584			2.93497
BcAN_14054	PREDICTED: uncharacterized protein LOC103522715	0.340728	8.501	2.897			2.93441
BcAN_03951		0.340716	4.585	1.562			2.93534
BcAN_08380	PREDICTED: cytochrome P450 4C1-like	0.340418	5.035	1.714			2.93757
BcAN_10937	Reverse transcriptase/endonuclease {ECO:0000313|EMBL:ACV95456.1}	0.339988	5.911	2.01			2.9408
BcAN_13679	PREDICTED: peroxisomal (S)-2-hydroxy-acid oxidase GLO3-like isoform X1	0.339413	11.165	3.789			2.94669
BcAN_05218	PREDICTED: putative leucine-rich repeat-containing protein DDB_G0290503	0.338394	15.112	5.114			2.95503
BcAN_12958		0.337891	13.355	4.513			2.95923
BcAN_06928	PREDICTED: uncharacterized protein LOC103523064	0.336536	9.023	3.037			2.97102
BcAN_13737	Retrovirus-related Pol polyprotein from transposon 17.6 {ECO:0000313|EMBL:JAF99068.1}	0.336465	20.759	6.985			2.97194
BcAN_18491	PREDICTED: uncharacterized protein LOC103520597	0.335706	2.103	0.706			2.97875
BcAN_01895	PREDICTED: trypsin-3-like	0.33539	12.475	4.184			2.9816
BcAN_16330	PREDICTED: uncharacterized protein LOC103524043, partial	0.335303	10.708	3.59			2.98273
BcAN_07559		0.33391	3995.71	1334.21			2.99482
BcAN_18068	PREDICTED: uncharacterized protein LOC103522837, partial	0.333345	4.406	1.469			2.99932
BcAN_22723		0.332801	411.34	136.895			3.00478
BcAN_23378	PREDICTED: ribonuclease H1	0.332452	21.472	7.139			3.0077
BcAN_04041		0.33066	3.824	1.265			3.02292
BcAN_08744		0.32942	5.304	1.747			3.03606
BcAN_11007	PREDICTED: uncharacterized protein LOC103509293	0.328612	17.826	5.858			3.04302
BcAN_07080		0.327453	9.684	3.171			3.05393
BcAN_07103	PREDICTED: uncharacterized protein LOC103524398	0.326118	56.2	18.328			3.06635
BcAN_01904	PREDICTED: phosphoserine phosphatase-like	0.32606	17.472	5.697			3.06688
BcAN_15642	PREDICTED: NAD(P)H-hydrate epimerase-like, partial	0.325914	5.802	1.891			3.06822
BcAN_16807	PREDICTED: putative uncharacterized protein DDB_G0282133	0.325117	2.232	0.726			3.07438
BcAN_09898		0.324122	32.554	10.551			3.08539
BcAN_14113		0.324074	2.412	0.782			3.0844
BcAN_03674	Putative endonuclease and reverse transcriptase-like protein {ECO:0000313|EMBL:JAC14317.1}	0.32297	5.936	1.917			3.0965
BcAN_09332	PREDICTED: lachesin	0.322346	19.708	6.353			3.10216
BcAN_07824	PREDICTED: fatty acyl-CoA reductase 1-like	0.31985	4.52	1.446			3.12586
BcAN_20624	Uncharacterized protein {ECO:0000313|EMBL:ESN94453.1, ECO:0000313|EnsemblMetazoa:HelroP164299}	0.318506	2.104	0.67			3.1403
BcAN_11741	Uncharacterized protein {ECO:0000313|EMBL:KOB78515.1}	0.31771	1.894	0.602			3.14618
BcAN_20971	Uncharacterized protein {ECO:0000313|EnsemblMetazoa:ACYPI53560-PA}	0.317191	2.936	0.931			3.1536
BcAN_15887		0.317064	2.395	0.759			3.15547
BcAN_01876	PREDICTED: aspartate aminotransferase, mitochondrial-like	0.315829	13.852	4.375			3.16617
BcAN_07614	PREDICTED: hepatic triacylglycerol lipase-like	0.312405	24.351	7.607			3.20113
BcAN_01409	PREDICTED: carbonic anhydrase 2-like	0.311261	74.027	23.042			3.2127
BcAN_07319	PREDICTED: uncharacterized protein LOC103517935	0.310446	5.515	1.712			3.22138
BcAN_11295	Uncharacterized protein {ECO:0000313|VectorBase:ACUA016643-PA}	0.309949	2.786	0.863			3.22827
BcAN_20445	Putative Gag protein {ECO:0000313|EMBL:KOB74259.1}	0.308696	3.154	0.974			3.23819
BcAN_07568	PREDICTED: RNA polymerase II transcriptional coactivator-like isoform X2	0.308255	24.085	7.424			3.24421
BcAN_18667	Uncharacterized protein {ECO:0000313|EMBL:KMQ90709.1}	0.306784	3.197	0.981			3.25892
BcAN_19337	PREDICTED: uncharacterized protein LOC103508175	0.305848	2.661	0.814			3.26904
BcAN_13353		0.305538	7.189	2.196			3.27368
BcAN_13804	PREDICTED: uncharacterized protein LOC108252277	0.305134	2.649	0.808			3.27847
BcAN_11018	Probable fumarate hydratase, mitochondrial	0.302944	9.442	2.861			3.30024
BcAN_18391	PREDICTED: zinc finger protein 555-like	0.302834	3.473	1.052			3.30133
BcAN_02454	PREDICTED: carboxypeptidase B-like	0.301377	1.003	0.302			3.32119
BcAN_01683		0.301122	41.659	12.544			3.32103
BcAN_00993	PREDICTED: uncharacterized protein LOC103524398	0.300822	20.942	6.3			3.32413
BcAN_05256	PREDICTED: zinc finger protein 436-like	0.300488	13.007	3.908			3.3283
BcAN_06127	Predicted protein {ECO:0000313|EMBL:EDO46384.1}	0.300319	64.644	19.414			3.32976
BcAN_05266	PREDICTED: uncharacterized protein LOC103514828 isoform X1	0.300178	25.93	7.784			3.33119
BcAN_25586		0.298196	9.628	2.871			3.35354
BcAN_02710	PREDICTED: uncharacterized protein LOC103516900	0.298147	9.172	2.734			3.35479
BcAN_08066	PREDICTED: uncharacterized protein LOC103509303	0.296136	5.802	1.718			3.37718
BcAN_00632	PREDICTED: nascent polypeptide-associated complex subunit alpha, muscle-specific form-like	0.295641	31.994	9.459			3.38239
BcAN_04705	PREDICTED: uncharacterized protein LOC103509637	0.29552	7.261	2.146			3.3835
BcAN_03777	PREDICTED: uncharacterized protein LOC103516191	0.29552	9.88	2.92			3.38356
BcAN_01548		0.295083	72.794	21.48			3.38892
BcAN_10018	PREDICTED: trypsin-3-like	0.294362	8.793	2.588			3.3976
BcAN_06563	Uncharacterized protein {ECO:0000313|EMBL:KOC68508.1}	0.293141	5.081	1.49			3.41007
BcAN_16163		0.291588	2.396	0.699			3.42775
BcAN_08232	PREDICTED: uncharacterized protein LOC103524263 isoform X1	0.291124	11.313	3.293			3.43547
BcAN_19060		0.290087	9.959	2.889			3.44721
BcAN_09716	Prolyl endopeptidase	0.289005	17.444	5.042			3.45974
BcAN_02000		0.288258	31.744	9.15			3.46929
BcAN_01542	PREDICTED: uncharacterized protein LOC103514899, partial	0.287992	20.787	5.987			3.47202
BcAN_03329	PREDICTED: uncharacterized protein LOC103515486	0.287923	1239.57	356.901			3.47316
BcAN_23122	PREDICTED: uncharacterized protein LOC103524398	0.287756	180.698	51.997			3.47516
BcAN_25085	PREDICTED: uncharacterized protein LOC103522716, partial	0.287586	5.058	1.455			3.47629
BcAN_18401		0.287227	22.209	6.379			3.48158
BcAN_00014		0.28708	831.346	238.663			3.48335
BcAN_04076	PREDICTED: putative cysteine proteinase CG12163	0.286661	142.891	40.961			3.48846
BcAN_07723		0.286282	408.023	116.81			3.49305
BcAN_06786	PREDICTED: uncharacterized protein LOC103519389	0.286107	15.42	4.412			3.49501
BcAN_06409	Ras-related protein Rab-27A	0.285577	7.234	2.066			3.50145
BcAN_02631	PREDICTED: nucleoside diphosphate kinase	0.284087	17.688	5.025			3.52
BcAN_10045	PREDICTED: endocuticle structural glycoprotein SgAbd-2-like isoform X2	0.28399	42.848	12.168			3.52137
BcAN_11800	PREDICTED: putative nuclease HARBI1	0.283478	1.766	0.501			3.52495
BcAN_17362	Putative rna-directed dna polymerase from transposon bs {ECO:0000313|EMBL:JAC14418.1}	0.281493	10.994	3.095			3.55218
BcAN_03824	Acylpyruvase FAHD1, mitochondrial {ECO:0000313|EMBL:JAD11300.1}	0.28058	8.724	2.448			3.56373
BcAN_23971		0.278795	7.768	2.166			3.58633
BcAN_02913	PREDICTED: keratin-associated protein 19-2-like isoform X2	0.278252	45.778	12.738			3.59381
BcAN_02150	PREDICTED: uncharacterized protein LOC103515486	0.277092	2773.59	768.541			3.60891
BcAN_07607		0.276443	68.414	18.913			3.6173
BcAN_19521	PREDICTED: carboxypeptidase D-like	0.276048	6.29	1.736			3.62327
BcAN_03798		0.275994	3.505	0.967			3.62461
BcAN_07414	PREDICTED: gamma-interferon-inducible lysosomal thiol reductase-like	0.27558	18.727	5.161			3.62856
BcAN_17165	PREDICTED: RNA-directed DNA polymerase from mobile element jockey-like	0.274959	2.301	0.633			3.63507
BcAN_07025	PREDICTED: coiled-coil domain-containing protein 81-like	0.274775	1.865	0.512			3.64258
BcAN_24831	PREDICTED: uncharacterized protein LOC108254037	0.274581	3.897	1.07			3.64206
BcAN_11571	PREDICTED: uncharacterized protein LOC103513599	0.274393	5.774	1.584			3.6452
BcAN_14330		0.27436	9.058	2.485			3.64507
BcAN_18261	Uncharacterized protein {ECO:0000313|EnsemblMetazoa:ACYPI26536-PA}	0.273578	10.138	2.774			3.65465
BcAN_06668	PREDICTED: putative cysteine proteinase CG12163	0.27318	95.684	26.139			3.66058
BcAN_16171	Uncharacterized protein {ECO:0000313|EMBL:KYM96058.1}	0.273157	5.881	1.606			3.66189
BcAN_07548		0.271368	30.626	8.311			3.685
BcAN_14263		0.270519	13.683	3.702			3.69611
BcAN_00939	PREDICTED: uncharacterized protein LOC108254338, partial	0.269514	124.813	33.639			3.71037
BcAN_02705	PREDICTED: uncharacterized protein LOC103518005	0.269159	14.476	3.896			3.71561
BcAN_01968		0.268689	21.9	5.884			3.72196
BcAN_07900	PREDICTED: glycine-rich protein DOT1-like isoform X1	0.266792	8.474	2.261			3.7479
BcAN_06653	PREDICTED: cystatin-C-like, partial	0.266168	7.401	1.97			3.75685
BcAN_06230	PREDICTED: putative cysteine proteinase CG12163	0.263415	402.283	105.967			3.7963
BcAN_21759	ATP-dependent DNA helicase {ECO:0000256|RuleBase:RU363044}	0.263251	1.749	0.461			3.79393
BcAN_05556		0.259719	269.563	70.011			3.85029
BcAN_01468		0.258289	811.878	209.7			3.87162
BcAN_00229	PREDICTED: lipase member H-like, partial	0.257154	331.182	85.165			3.88871
BcAN_09754		0.256335	12.536	3.213			3.90165
BcAN_11705	PREDICTED: uncharacterized protein LOC103514592	0.254164	3.732	0.949			3.93256
BcAN_01452	PREDICTED: uncharacterized protein LOC103515486	0.254159	480.645	122.16			3.93455
BcAN_03661		0.250112	340.433	85.147			3.99818
BcAN_00259	PREDICTED: uncharacterized protein LOC108254571	0.248989	579.364	144.255			4.01625
BcAN_06816		0.248166	1148.17	284.938			4.02956
BcAN_07798		0.247384	38.798	9.598			4.0423
BcAN_05569		0.24646	157.3	38.768			4.05747
BcAN_11154	PREDICTED: protein-L-isoaspartate O-methyltransferase 1-like	0.24536	7.926	1.945			4.07506
BcAN_08130	PREDICTED: uncharacterized protein LOC103515486	0.244478	607.64	148.555			4.09034
BcAN_15744		0.244345	1.957	0.478			4.09414
BcAN_16624	Uncharacterized protein {ECO:0000313|WBParaSite:HPLM_0001460501-mRNA-1}	0.244199	6.204	1.515			4.09505
BcAN_00831	PREDICTED: uncharacterized protein LOC103510254 isoform X1	0.238368	139.681	33.295			4.19525
BcAN_00227		0.23682	21.381	5.063			4.22299
BcAN_23302	PREDICTED: uncharacterized protein LOC103516966 isoform X2	0.235855	3.626	0.855			4.24094
BcAN_00071	PREDICTED: uncharacterized protein LOC103515486	0.234906	420.512	98.781			4.25701
BcAN_22524		0.233607	28.085	6.561			4.2806
BcAN_20135	Dynein intermediate chain 3, ciliary	0.232246	5.815	1.351			4.30422
BcAN_00029	PREDICTED: serine protease easter-like	0.23178	915.604	212.219			4.31443
BcAN_07990		0.231662	1162	269.191			4.31663
BcAN_00239	PREDICTED: uncharacterized protein LOC103515486	0.231638	2898.82	671.476			4.31708
BcAN_20692	PREDICTED: RNA-directed DNA polymerase from mobile element jockey-like, partial	0.23087	1.584	0.366			4.32787
BcAN_16047	PREDICTED: uncharacterized protein LOC103508107	0.228699	4.408	1.008			4.37302
BcAN_00451		0.228693	937.96	214.505			4.37267
BcAN_00104		0.228539	2491.97	569.513			4.37562
BcAN_07892		0.227166	19.469	4.423			4.40176
BcAN_01915		0.226924	33.413	7.582			4.40688
BcAN_02603		0.226451	102.611	23.236			4.41604
BcAN_04836	Lysosomal aspartic protease	0.226427	6.693	1.516			4.41491
BcAN_00746	PREDICTED: putative cysteine proteinase CG12163	0.224821	354.983	79.808			4.44796
BcAN_04184	PREDICTED: fatty acyl-CoA reductase 1-like	0.224211	6.435	1.443			4.45946
BcAN_05534		0.223927	1194.51	267.483			4.46573
BcAN_08391	PREDICTED: elongation of very long chain fatty acids protein AAEL008004-like	0.221733	1.607	0.356			4.51404
BcAN_00310	Electron transport complex subunit C {ECO:0000256|HAMAP-Rule:MF_00461}	0.221257	134.663	29.795			4.51965
BcAN_16196		0.220909	2.964	0.655			4.52519
BcAN_01361		0.216744	42.828	9.283			4.61359
BcAN_01578	Uncharacterized protein {ECO:0000313|EMBL:EAS07224.1}	0.216583	214.501	46.457			4.61719
BcAN_24222	PREDICTED: RNA-directed DNA polymerase from mobile element jockey-like, partial	0.214892	9.271	1.992			4.65412
BcAN_18598	PREDICTED: dynein intermediate chain 3, ciliary	0.214204	4.085	0.875			4.66857
BcAN_02633	Lysosomal aspartic protease	0.212654	61.084	12.99			4.70239
BcAN_02607		0.211035	7116.78	1501.89			4.73855
BcAN_01474	PREDICTED: uncharacterized protein LOC108253929	0.208402	2307.85	480.959			4.79843
BcAN_19116	PREDICTED: uncharacterized protein LOC103520397	0.20684	14.289	2.956			4.8339
BcAN_13991		0.20575	10.501	2.161			4.85932
BcAN_24306		0.205436	4.567	0.938			4.86887
BcAN_03051		0.203099	7643.74	1552.44			4.92371
BcAN_25782	60 kDa chaperonin {ECO:0000255|HAMAP-Rule:MF_00600}	0.202166	119.425	24.144			4.94636
BcAN_10796	PREDICTED: cathepsin K-like	0.201525	220.511	44.438			4.96222
BcAN_02307		0.201095	41.56	8.358			4.97248
BcAN_13711	PREDICTED: fatty acyl-CoA reductase 1-like	0.19976	5.888	1.176			5.0068
BcAN_02256		0.198642	40.715	8.088			5.034
BcAN_13536	PREDICTED: lipase member H-like, partial	0.198453	16.375	3.25			5.03846
BcAN_01469		0.197975	347.443	68.785			5.05114
BcAN_24839	PREDICTED: uncharacterized protein LOC103513879 isoform X2	0.197429	471.348	93.058			5.0651
BcAN_11368	PREDICTED: uncharacterized protein DDB_G0283697-like	0.195401	12.679	2.477			5.11869
BcAN_03861		0.193296	1485.2	287.084			5.17341
BcAN_25233		0.192155	6.469	1.243			5.20434
BcAN_19791		0.191471	2.571	0.492			5.22561
BcAN_05894	PREDICTED: serine protease snake-like	0.190946	22.236	4.246			5.23693
BcAN_03553	PREDICTED: collagen alpha-5(IV) chain-like, partial	0.187494	3.61	0.677			5.33235
BcAN_05641	PREDICTED: putative cysteine proteinase CG12163	0.187241	413.077	77.345			5.34071
BcAN_20748		0.186485	6.849	1.277			5.36335
BcAN_06879	PREDICTED: uncharacterized protein LOC103519222	0.185639	365.382	67.829			5.38681
BcAN_02151	PREDICTED: calphotin-like	0.184641	330.442	61.013			5.41593
BcAN_16273	PREDICTED: uncharacterized protein LOC108252709	0.182926	1355.45	247.948			5.46669
BcAN_06425	Uncharacterized protein {ECO:0000313|EMBL:EAL67884.1}	0.181949	40.306	7.334			5.49577
BcAN_07587	PREDICTED: putative cysteine proteinase CG12163	0.181831	113.63	20.661			5.49973
BcAN_07895		0.180355	106.33	19.177			5.54466
BcAN_05724		0.178631	3656.89	653.235			5.59812
BcAN_01505	Clip-domain serine protease {ECO:0000313|EMBL:JAJ09458.1}	0.178113	211.881	37.739			5.61438
BcAN_18917	PREDICTED: uncharacterized protein LOC103524043, partial	0.176	2.798	0.493			5.67546
BcAN_00016		0.173792	1008.51	175.271			5.754
BcAN_07655		0.173624	635.106	110.27			5.75955
BcAN_07903		0.171681	93.841	16.111			5.82465
BcAN_12398		0.171174	17.077	2.923			5.84229
BcAN_25510	Uncharacterized protein {ECO:0000313|EnsemblMetazoa:ACYPI50013-PA}	0.170061	6.32	1.075			5.87907
BcAN_05529	PREDICTED: putative cysteine proteinase CG12163	0.170025	461.135	78.405			5.88145
BcAN_00841	PREDICTED: thioredoxin domain-containing protein 12-like	0.168412	17.048	2.871			5.938
BcAN_06824		0.167822	367.259	61.634			5.95871
BcAN_02012	PREDICTED: fatty acyl-CoA reductase 1-like	0.164992	6.538	1.079			6.05931
BcAN_06121	PREDICTED: thioredoxin domain-containing protein 12-like	0.16304	42.525	6.933			6.13371
BcAN_07066	PREDICTED: uncharacterized protein LOC103521582	0.162574	194.947	31.693			6.15111
BcAN_01015		0.161966	394.813	63.946			6.17416
BcAN_06496	PREDICTED: uncharacterized protein LOC103515486	0.161911	1657.91	268.434			6.17624
BcAN_07932	PREDICTED: uncharacterized protein LOC103515486	0.15579	820.047	127.755			6.4189
BcAN_02268		0.15482	1798	278.367			6.45909
BcAN_05468	PREDICTED: fatty acyl-CoA reductase 1-like	0.151291	7.376	1.116			6.60932
BcAN_02515	PREDICTED: uncharacterized protein LOC103515486	0.1504	542.245	81.554			6.64891
BcAN_01423		0.149953	2350.7	352.495			6.66874
BcAN_12104	Chaperone protein DnaK {ECO:0000255|HAMAP-Rule:MF_00332}	0.149437	247.538	36.991			6.69184
BcAN_10849		0.149217	224.706	33.53			6.70164
BcAN_05736		0.145428	47.731	6.941			6.87667
BcAN_00670		0.144626	655.998	94.875			6.91434
BcAN_06092	PREDICTED: uncharacterized protein LOC103519222	0.142741	11.305	1.614			7.00434
BcAN_05744		0.142726	536.3	76.544			7.00643
BcAN_19904	Putative reverse transcriptase {ECO:0000313|EMBL:JAC14422.1}	0.139922	7.254	1.015			7.1468
BcAN_00518	PREDICTED: uncharacterized protein LOC103513701	0.132654	133.761	17.744			7.53838
BcAN_07031		0.132341	126.692	16.767			7.55603
BcAN_01471		0.132277	1387.93	183.591			7.55988
BcAN_07091		0.130446	121.742	15.881			7.66589
BcAN_07400	PREDICTED: putative cysteine proteinase CG12163	0.128884	351.199	45.264			7.7589
BcAN_22902		0.124093	645.092	80.051			8.05851
BcAN_05760	PREDICTED: putative cysteine proteinase CG12163	0.122903	352.11	43.276			8.13638
BcAN_22775	PREDICTED: uncharacterized protein LOC108252542	0.119702	104.878	12.554			8.35415
BcAN_07881		0.11853	36.276	4.3			8.43628
BcAN_02229	PREDICTED: putative cysteine proteinase CG12163	0.112817	259.11	29.232			8.86392
BcAN_05933	PREDICTED: uncharacterized protein LOC103515486	0.112436	418.932	47.103			8.89396
BcAN_06974		0.11072	200.473	22.196			9.03194
BcAN_06407		0.108902	437.717	47.668			9.18262
BcAN_02441	PREDICTED: uncharacterized protein LOC103515300, partial	0.10703	41.877	4.482			9.34337
BcAN_10877	PREDICTED: lipase member H-like, partial	0.105635	25.542	2.698			9.46701
BcAN_00876		0.103561	207.908	21.531			9.65622
BcAN_00609	PREDICTED: lipase member H-like, partial	0.100314	97.329	9.763			9.96917
BcAN_00293		0.0972731	119.686	11.642			10.2805
BcAN_01934		0.0936689	221.286	20.728			10.6757
BcAN_06524		0.0831432	16.988	1.412			12.0312
BcAN_05519	PREDICTED: putative cysteine proteinase CG12163	0.0757943	194.204	14.72			13.1932
BcAN_01322	PREDICTED: lipase member H-like, partial	0.072548	36.158	2.623			13.785
BcAN_02065		0.0720146	189.961	13.68			13.886
BcAN_01966		0.0492784	153.143	7.547			20.2919
BcAN_11997		0.0376539	0.329	0.012			27.4167
BcAN_21106	PREDICTED: retrovirus-related Pol polyprotein from type-1 retrotransposable element R1	0.0268813	0.312	0.008			39
BcAN_24551	PREDICTED: cystatin-C-like isoform X2	0.021319	5.243	0.112			46.8125
BcAN_19577	Uncharacterized protein {ECO:0000313|EnsemblMetazoa:ACYPI38705-PA}	0.0210713	0.671	0.014			47.9286
BcAN_05598		0.0203283	34.163	0.694			49.2262
BcAN_12049	Uncharacterized protein {ECO:0000313|EnsemblMetazoa:ACYPI23953-PA}	0.0165244	0.609	0.01			60.9
BcAN_24225	PREDICTED: endocuticle structural glycoprotein SgAbd-2-like, partial	0.0154631	0.555	0.009			61.6667
BcAN_10505	PREDICTED: katanin p60 ATPase-containing subunit A1-like	0.0149504	1.115	0.017			65.5882
BcAN_21195	Carboxypeptidase D	0.012044	1.645	0.02			82.25
BcAN_13674		0.00900647	6.303	0.057			110.579
