# Supplementary material for: Sub-optimal temperatures lead to altered expression of stress-related genes and increased ‘Candidatus Liberibacter solanacearum’ accumulation in potato psyllid
Source: Front Insect Sci. 2024 Jan 12;3:1279365. doi: 10.3389/finsc.2023.1279365 (PMC10926459; doi:10.3389/finsc.2023.1279365)
Supplement: Supplementary Table 3 — ‘Ca. L. solanacearum’-infected psyllids reared at 18° and 24°C. [file Table_3.xlsx]

## Sheet: Sheet1
Name	EVDescription	In18 - linear total RPKM	In24 - linear total RPKM	Fold change
BcAN_25068	3-oxoacyl-[acyl-carrier-protein] synthase 2 {ECO:0000256|PIRNR:PIRNR000447}	0.012	1.776	0.00687448
BcAN_06440	5-formyltetrahydrofolate cyclo-ligase {ECO:0000256|RuleBase:RU361279}	0.004	0.967	0.00421279
BcAN_25367	16 kDa heat shock protein A {ECO:0000313|EMBL:KJZ81993.1}	0.009	7.1	0.00128818
BcAN_25341	30S ribosomal protein S3 {ECO:0000255|HAMAP-Rule:MF_01309}	0.003	1.23	0.00219146
BcAN_25164	30S ribosomal protein S5 {ECO:0000256|HAMAP-Rule:MF_01307}	0.02	2.942	0.00690813
BcAN_06777	30S ribosomal protein S11 {ECO:0000256|HAMAP-Rule:MF_01310}	0.005	1.596	0.00308133
BcAN_01989	30S ribosomal protein S14 {ECO:0000256|HAMAP-Rule:MF_00537}	0.008	3.959	0.00195659
BcAN_05988	30S ribosomal protein S19 {ECO:0000256|HAMAP-Rule:MF_00531}	0.005	3.246	0.00140869
BcAN_19648	40S ribosomal protein S15	0.003	0.232	0.0116247
BcAN_01929	40S ribosomal protein S16 {ECO:0000313|EMBL:EIM23159.1}	0.007	1.034	0.00634514
BcAN_24743	40S ribosomal protein S25	0.003	0.5	0.0053918
BcAN_11561	50S ribosomal protein L1 {ECO:0000255|HAMAP-Rule:MF_01318}	0.011	4.16	0.00259024
BcAN_07347	50S ribosomal protein L2 {ECO:0000256|HAMAP-Rule:MF_01320}	0.004	0.602	0.00705334
BcAN_11687	50S ribosomal protein L2 {ECO:0000256|HAMAP-Rule:MF_01320}	0.004	1.605	0.00277781
BcAN_22075	50S ribosomal protein L3 {ECO:0000256|HAMAP-Rule:MF_01325, ECO:0000256|RuleBase:RU003906}	0.019	1.894	0.00996119
BcAN_02112	50S ribosomal protein L5 {ECO:0000256|HAMAP-Rule:MF_01333}	0.015	2.969	0.00494198
BcAN_01902	50S ribosomal protein L6 {ECO:0000256|HAMAP-Rule:MF_01365, ECO:0000256|RuleBase:RU003870}	0.04	5.091	0.00776705
BcAN_02016	50S ribosomal protein L14 {ECO:0000256|HAMAP-Rule:MF_01367, ECO:0000256|RuleBase:RU003950}	0.014	1.201	0.011451
BcAN_23326	50S ribosomal protein L16 {ECO:0000255|HAMAP-Rule:MF_01342}	0.023	1.714	0.0133963
BcAN_22090	50S ribosomal protein L21 {ECO:0000256|HAMAP-Rule:MF_01363, ECO:0000256|RuleBase:RU000562}	0.003	1.169	0.00230752
BcAN_11646	50S ribosomal protein L28 {ECO:0000256|HAMAP-Rule:MF_00373}	0.005	1.149	0.00393836
BcAN_14585	50S ribosomal protein L33 {ECO:0000313|EMBL:ADR52070.1}	0.003	2.656	0.00101526
BcAN_11095	60 kDa chaperonin 1 {ECO:0000255|HAMAP-Rule:MF_00600}	0.034	15.227	0.00224129
BcAN_06552	60S acidic ribosomal protein P0 {ECO:0000256|PIRNR:PIRNR039087}	0.007	1.002	0.00666305
BcAN_23494	60S ribosomal protein L12	0.007	1.364	0.00510734
BcAN_02171	60S ribosomal protein L27 {ECO:0000256|RuleBase:RU000575}	0.007	1.77	0.00422375
BcAN_24800	60S ribosomal protein L27 {ECO:0000256|RuleBase:RU000575}	0.003	0.263	0.0102526
BcAN_25562	60S ribosomal protein L32	0.003	0.239	0.0112915
BcAN_12074	Aconitate hydratase {ECO:0000256|RuleBase:RU361275}	0.003	1.173	0.00229893
BcAN_24488	ADP,ATP carrier protein	0.003	0.401	0.00672956
BcAN_11970	Alcohol dehydrogenase {ECO:0000313|EMBL:KJZ81707.1}	0.003	0.378	0.00713668
BcAN_25043	Alcohol dehydrogenase {ECO:0000313|EMBL:KJZ81707.1}	0.003	0.843	0.00319889
BcAN_14588	Argininosuccinate lyase {ECO:0000256|HAMAP-Rule:MF_00006, ECO:0000256|SAAS:SAAS00211019}	0.007	2.424	0.00295602
BcAN_22066	ATP-dependent Clp protease proteolytic subunit 2 {ECO:0000255|HAMAP-Rule:MF_00444}	0.01	2.477	0.00423779
BcAN_22076	ATP-dependent protease ATPase subunit HslU {ECO:0000256|SAAS:SAAS00385058}	0.013	2.063	0.00631911
BcAN_12011	ATP-dependent protease subunit HslV {ECO:0000255|HAMAP-Rule:MF_00248}	0.012	0.854	0.0136108
BcAN_24565	ATP-dependent zinc metalloprotease FtsH {ECO:0000255|HAMAP-Rule:MF_01458}	0.003	0.528	0.00511173
BcAN_11691	ATP synthase subunit a {ECO:0000256|HAMAP-Rule:MF_01393, ECO:0000256|RuleBase:RU000483}	0.009	1.245	0.00691815
BcAN_11164	ATP synthase subunit beta {ECO:0000256|HAMAP-Rule:MF_01347}	0.012	3.703	0.00332307
BcAN_11912	Bifunctional protein GlmU {ECO:0000256|HAMAP-Rule:MF_01631, ECO:0000256|SAAS:SAAS00083647}	0.003	0.556	0.00484618
BcAN_01870	Biotin carboxyl carrier protein of acetyl-CoA carboxylase {ECO:0000313|EMBL:KJZ81851.1}	0.006	1.231	0.00526919
BcAN_06765	C4-dicarboxylate transport protein {ECO:0000313|EMBL:KJZ82327.1}	0.003	0.373	0.00722079
BcAN_11361	C4-dicarboxylate transport protein {ECO:0000313|EMBL:KJZ82327.1}	0.011	5.768	0.0018887
BcAN_12014	Carbonic anhydrase {ECO:0000256|RuleBase:RU003956}	0.004	0.419	0.0107037
BcAN_11327	Cell division protein FtsZ 1 {ECO:0000255|HAMAP-Rule:MF_00909}	0.004	1.599	0.00245527
BcAN_12028	Chaperone protein ClpB	0.003	0.739	0.00364842
BcAN_25549	D-alanine--D-alanine ligase {ECO:0000256|HAMAP-Rule:MF_00047}	0.004	0.959	0.00461457
BcAN_11614	Dihydrolipoyl dehydrogenase {ECO:0000256|RuleBase:RU003692}	0.005	0.776	0.00585717
BcAN_14579	DNA-directed RNA polymerase subunit beta' {ECO:0000256|HAMAP-Rule:MF_01322}	0.004	0.889	0.00485576
BcAN_11468	DNA-directed RNA polymerase subunit beta {ECO:0000255|HAMAP-Rule:MF_01321}	0.012	1.951	0.00624512
BcAN_25492	DNA gyrase subunit A {ECO:0000256|HAMAP-Rule:MF_01897}	0.003	0.894	0.00301727
BcAN_24772	DNA helicase {ECO:0000256|SAAS:SAAS00553569}	0.003	1.359	0.00198403
BcAN_11333	Elongation factor 1-alpha	0.005	0.475	0.0114095
BcAN_25788	Elongation factor G {ECO:0000256|HAMAP-Rule:MF_00054}	0.034	1.53	0.0219456
BcAN_02335	Elongation factor Tu {ECO:0000256|HAMAP-Rule:MF_00118, ECO:0000256|RuleBase:RU004061}	0.138	13.571	0.0101857
BcAN_11654	Exodeoxyribonuclease 7 large subunit {ECO:0000256|HAMAP-Rule:MF_00378, ECO:0000256|RuleBase:RU004355, ECO:0000256|SAAS:SAAS00194689}	0.007	1.339	0.00489261
BcAN_11736	Ferritin {ECO:0000256|RuleBase:RU361145}	0.016	1.923	0.0085152
BcAN_06741	Flagellar basal-body rod protein FlgC {ECO:0000256|RuleBase:RU362062}	0.005	1.35	0.00343735
BcAN_11949	Flagellar basal-body rod protein FlgF {ECO:0000313|EMBL:KJZ82642.1}	0.003	0.756	0.00356756
BcAN_22064	Flagellar basal-body rod protein FlgF {ECO:0000313|EMBL:KJZ82642.1}	0.003	1.636	0.00164827
BcAN_22072	Flagellar basal-body rod protein FlgF {ECO:0000313|EMBL:KJZ82642.1}	0.003	1.27	0.00212255
BcAN_25471	Flagellar basal body rod protein FlgB {ECO:0000313|EMBL:ADR51851.1}	0.005	1.103	0.00409511
BcAN_14596	Flagellar hook protein FlgE {ECO:0000256|RuleBase:RU362116}	0.009	2.289	0.00407993
BcAN_07345	Flagellar motor rotation protein MotA {ECO:0000313|EMBL:KJZ82024.1}	0.003	0.514	0.00525062
BcAN_11896	Flagellar motor rotation protein MotB {ECO:0000313|EMBL:KJZ82416.1}	0.003	0.603	0.0044695
BcAN_11680	Flagellin {ECO:0000256|RuleBase:RU362073}	0.033	6.594	0.00506021
BcAN_06601	Flp pilus assembly protein RcpC/CpaB {ECO:0000313|EMBL:KJZ82063.1}	0.004	1.901	0.00227739
BcAN_11552	Fructose-bisphosphate aldolase {ECO:0000313|EMBL:EIM21729.1}	0.006	0.581	0.0107263
BcAN_25555	Fumarate hydratase class II {ECO:0000256|HAMAP-Rule:MF_00743}	0.003	0.157	0.0171809
BcAN_11695	Glutamate--tRNA ligase {ECO:0000256|HAMAP-Rule:MF_00022}	0.003	0.245	0.0110071
BcAN_11955	Glyceraldehyde-3-phosphate dehydrogenase {ECO:0000256|RuleBase:RU361160}	0.005	0.542	0.00848327
BcAN_06956	Glycerol-3-phosphate dehydrogenase [NAD(P)+] {ECO:0000256|HAMAP-Rule:MF_00394}	0.005	1.418	0.00322535
BcAN_22052	Glycosyl transferase, group 2 family protein {ECO:0000313|EMBL:KJZ81769.1}	0.003	1.15	0.00234483
BcAN_22083	Inosine-5'-monophosphate dehydrogenase {ECO:0000255|HAMAP-Rule:MF_01964}	0.003	0.881	0.00306176
BcAN_06699	Inosine-5'-monophosphate dehydrogenase {ECO:0000256|HAMAP-Rule:MF_01964, ECO:0000256|RuleBase:RU003928}	0.003	0.348	0.00775716
BcAN_24451	Iron-sulfur cluster carrier protein {ECO:0000256|HAMAP-Rule:MF_02040}	0.006	0.808	0.00707179
BcAN_11818	ISSpo3, transposase {ECO:0000313|EMBL:KJZ81627.1}	0.003	0.353	0.00763206
BcAN_02008	L30e-like protein {ECO:0000313|EMBL:EIM21093.1}	0.007	0.93	0.00719471
BcAN_11946	Large-conductance mechanosensitive channel {ECO:0000313|EMBL:KJZ82033.1}	0.005	1.879	0.00245794
BcAN_14572	Malonyl CoA-acyl carrier protein transacylase {ECO:0000256|PIRNR:PIRNR000446}	0.01	3.269	0.0031724
BcAN_25709	Membrane-bound lytic murein transglycosylase B {ECO:0000313|EMBL:KJZ82406.1}	0.004	0.964	0.00427259
BcAN_22060	Membrane lipoprotein lipid attachment site containing protein USSDB6D {ECO:0000313|EMBL:KJZ81363.1}	0.003	0.195	0.0138207
BcAN_11495	Membrane protein {ECO:0000313|EMBL:KJZ82223.1}	0.018	4.002	0.00440918
BcAN_24299	Mitochondrial carrier protein {ECO:0000313|EMBL:KGO65023.1}	0.003	0.276	0.00977946
BcAN_06279	NADH-ubiquinone oxidoreductase chain F {ECO:0000313|EMBL:KJZ81339.1}	0.007	0.977	0.00692127
BcAN_14593	NADPH-dependent 7-cyano-7-deazaguanine reductase {ECO:0000256|HAMAP-Rule:MF_00818, ECO:0000256|SAAS:SAAS00184002}	0.005	0.29	0.0155632
BcAN_07700	Outer membrane protein {ECO:0000313|EMBL:KJZ81968.1}	0.04	16.1	0.00245597
BcAN_11849	Peptidase family M23 {ECO:0000313|EMBL:KJZ82334.1}	0.008	1.27	0.0059552
BcAN_14598	Peptidase family M23 {ECO:0000313|EMBL:KJZ82334.1}	0.005	0.381	0.012072
BcAN_12008	Peptidyl-prolyl cis-trans isomerase PpiD {ECO:0000313|EMBL:KJZ81646.1}	0.007	0.637	0.0108423
BcAN_24637	Phage protein {ECO:0000313|EMBL:KJZ81610.1}	0.004	6.922	0.000626005
BcAN_23499	Phage tail fiber protein {ECO:0000313|EMBL:KJZ82490.1}	0.007	1.769	0.00412059
BcAN_12032	Phosphatidylcholine synthase {ECO:0000256|PIRNR:PIRNR000851}	0.003	0.42	0.00642514
BcAN_11892	Phosphoribosylaminoimidazole-succinocarboxamide synthase {ECO:0000256|HAMAP-Rule:MF_00137}	0.003	0.397	0.00679696
BcAN_12046	Polar-differentiation response regulator DivK	0.005	0.813	0.00558818
BcAN_05936	Protease IV {ECO:0000313|EMBL:KJZ82081.1}	0.007	1.762	0.00398517
BcAN_11050	Protein GrpE {ECO:0000256|HAMAP-Rule:MF_01151, ECO:0000256|RuleBase:RU000639}	0.003	0.349	0.0077255
BcAN_12018	Proton/glutamate symport protein Sodium/glutamate symport protein {ECO:0000313|EMBL:KJZ81660.1}	0.003	0.384	0.0070129
BcAN_02091	Putative 60S ribosomal protein RPL37 {ECO:0000313|EMBL:EIM23072.1}	0.007	1.609	0.00443621
BcAN_06530	Ribosomal protein L24 {ECO:0000313|EMBL:EIM20612.1}	0.006	0.995	0.00645279
BcAN_11936	Ribosomal protein L29 {ECO:0000313|EMBL:CRL19218.1}	0.003	0.629	0.0042903
BcAN_11749	Ribosomal RNA small subunit methyltransferase E {ECO:0000256|PIRNR:PIRNR015601}	0.003	0.439	0.00614453
BcAN_22046	Ribosomal silencing factor RsfS {ECO:0000256|HAMAP-Rule:MF_01477}	0.004	0.721	0.00574702
BcAN_11609	Ribosome maturation factor RimP {ECO:0000256|HAMAP-Rule:MF_01077, ECO:0000256|SAAS:SAAS00001667}	0.011	2.029	0.00523281
BcAN_10907	RNA polymerase sigma factor RpoD {ECO:0000256|HAMAP-Rule:MF_00963}	0.008	2.223	0.00343889
BcAN_11174	RNA polymerase sigma factor RpoH {ECO:0000256|HAMAP-Rule:MF_00961}	0.004	0.952	0.00400518
BcAN_02039	RPL9A protein {ECO:0000313|EMBL:JAG70491.1}	0.007	1.509	0.00465455
BcAN_02126	RPL35D protein {ECO:0000313|EMBL:JAG77571.1}	0.007	1.028	0.00670884
BcAN_02049	RPLP2 protein {ECO:0000313|EMBL:JAG73330.1}	0.007	2.484	0.00292238
BcAN_11935	Secretin RcpA/CpaC-like protein, associated with Flp pilus assembly {ECO:0000313|EMBL:KJZ82071.1}	0.022	1.825	0.0119174
BcAN_14298	Sensory histidine kinase AtoS {ECO:0000313|EMBL:KJZ82267.1}	0.004	0.366	0.0115594
BcAN_22085	Serine--tRNA ligase {ECO:0000256|HAMAP-Rule:MF_00176}	0.004	0.282	0.01565
BcAN_11124	Stress-70 protein, mitochondrial	0.01	1.416	0.00671617
BcAN_11795	Succinate--CoA ligase [ADP-forming] subunit alpha {ECO:0000256|RuleBase:RU000699}	0.012	2.023	0.00610723
BcAN_11394	Succinate--CoA ligase [ADP-forming] subunit beta {ECO:0000255|HAMAP-Rule:MF_00558}	0.015	2.961	0.004976
BcAN_11457	Succinyl-diaminopimelate desuccinylase {ECO:0000256|HAMAP-Rule:MF_01690, ECO:0000256|SAAS:SAAS00082787}	0.003	0.639	0.00421681
BcAN_12054	Transcriptional regulator {ECO:0000313|EMBL:KJZ82419.1}	0.005	2.799	0.00162572
BcAN_11877	Transcription regulator protein {ECO:0000313|EMBL:ADR52006.1}	0.005	0.413	0.0111624
BcAN_11820	Transcription termination/antitermination protein NusA {ECO:0000256|HAMAP-Rule:MF_00945}	0.007	2.83	0.00258859
BcAN_22102	Transcription termination/antitermination protein NusG {ECO:0000256|HAMAP-Rule:MF_00948, ECO:0000256|SAAS:SAAS00078489}	0.005	1.057	0.00479868
BcAN_14580	Translation initiation factor IF-2 {ECO:0000255|HAMAP-Rule:MF_00100}	0.026	1.281	0.0201473
BcAN_22073	tRNA-specific 2-thiouridylase MnmA {ECO:0000256|HAMAP-Rule:MF_00144}	0.008	1.485	0.00520096
BcAN_22088	tRNA-specific 2-thiouridylase MnmA {ECO:0000256|HAMAP-Rule:MF_00144}	0.012	1.459	0.00821717
BcAN_06861	tRNA/rRNA methyltransferase protein {ECO:0000313|EMBL:ADR51805.1}	0.004	0.614	0.0066037
BcAN_06463	tRNA dimethylallyltransferase {ECO:0000256|HAMAP-Rule:MF_00185, ECO:0000256|RuleBase:RU003783}	0.003	0.828	0.00325828
BcAN_11543	Type II/IV secretion system secretin RcpA/CpaC, associated with Flp pilus assembly {ECO:0000313|EMBL:KJZ82062.1}	0.01	2.723	0.00359804
BcAN_06336	Tyrosyl-tRNA synthetase, mitochondrial {ECO:0000313|EMBL:KJZ81601.1}	0.007	2.678	0.00277295
BcAN_25615	UDP-3-O-acylglucosamine N-acyltransferase {ECO:0000256|HAMAP-Rule:MF_00523}	0.005	0.642	0.00707788
BcAN_23446	Uncharacterized protein {ECO:0000313|EMBL:ADR51784.1}	0.003	1.086	0.00248325
BcAN_01703	Uncharacterized protein {ECO:0000313|EMBL:ADR52211.1}	0.036	12.926	0.00278758
BcAN_24728	Uncharacterized protein {ECO:0000313|EMBL:ADR52380.1}	0.003	0.319	0.00845876
BcAN_02075	Uncharacterized protein {ECO:0000313|EMBL:ADR52475.1}	0.007	1.507	0.00461246
BcAN_04970	Uncharacterized protein {ECO:0000313|EMBL:EEW08769.1}	4.112	187.041	0.0219868
BcAN_10952	Uncharacterized protein {ECO:0000313|EMBL:EIM19414.1}	0.006	0.814	0.00798313
BcAN_01789	Uncharacterized protein {ECO:0000313|EMBL:EIM20646.1}	0.007	1.501	0.0046377
BcAN_02200	Uncharacterized protein {ECO:0000313|EMBL:EIM21890.1}	0.007	2.035	0.00344661
BcAN_01786	Uncharacterized protein {ECO:0000313|EMBL:EIM23795.1}	0.007	1.696	0.00423476
BcAN_07729	Uncharacterized protein {ECO:0000313|EMBL:JAN72542.1}	4.005	349.279	0.0114673
BcAN_11430	Uncharacterized protein {ECO:0000313|EMBL:KJZ81301.1}	0.003	0.326	0.00827732
BcAN_01630	Uncharacterized protein {ECO:0000313|EMBL:KJZ81350.1}	0.004	8.11	0.000552636
BcAN_11072	Uncharacterized protein {ECO:0000313|EMBL:KJZ81497.1}	0.004	0.351	0.0126341
BcAN_11678	Uncharacterized protein {ECO:0000313|EMBL:KJZ81588.1}	0.003	0.941	0.00286639
BcAN_14577	Uncharacterized protein {ECO:0000313|EMBL:KJZ81661.1}	0.091	67.281	0.00135158
BcAN_06815	Uncharacterized protein {ECO:0000313|EMBL:KJZ81682.1}	0.003	1.28	0.00210658
BcAN_25345	Uncharacterized protein {ECO:0000313|EMBL:KJZ81753.1}	0.015	5.461	0.00279816
BcAN_05961	Uncharacterized protein {ECO:0000313|EMBL:KJZ81778.1}	0.003	3.732	0.000722588
BcAN_11659	Uncharacterized protein {ECO:0000313|EMBL:KJZ81787.1}	0.003	0.952	0.00283387
BcAN_14583	Uncharacterized protein {ECO:0000313|EMBL:KJZ81885.1}	0.003	3.694	0.000729872
BcAN_11635	Uncharacterized protein {ECO:0000313|EMBL:KJZ82211.1}	0.011	0.725	0.0157412
BcAN_11285	Uncharacterized protein {ECO:0000313|EMBL:KJZ82226.1}	0.006	4.619	0.00131073
BcAN_11851	Uncharacterized protein {ECO:0000313|EMBL:KJZ82227.1}	0.007	4.863	0.00142197
BcAN_12051	Uncharacterized protein {ECO:0000313|EMBL:KJZ82259.1}	0.007	1.211	0.00608828
BcAN_02325	Uncharacterized protein {ECO:0000313|EMBL:KJZ82270.1}	0.003	3.074	0.000877202
BcAN_22045	Uncharacterized protein {ECO:0000313|EMBL:KJZ82493.1}	0.005	0.588	0.00808544
BcAN_02143	Uncharacterized protein {ECO:0000313|EMBL:KJZ82648.1}	0.003	0.882	0.00305633
BcAN_11578	Uncharacterized protein {ECO:0000313|EMBL:KNA13487.1}	13.787	207.975	0.0662912
BcAN_18643	Uncharacterized protein {ECO:0000313|EMBL:KOS37756.1}	0.004	0.571	0.00742401
BcAN_20995	Uncharacterized protein {ECO:0000313|EMBL:KOS41434.1}	0.003	0.503	0.00535897
BcAN_13303	Uncharacterized protein {ECO:0000313|EMBL:KOS42318.1}	0.004	1.439	0.00283583
BcAN_11928	UPF0721 transmembrane protein {ECO:0000256|RuleBase:RU363041}	0.003	0.279	0.00967448
BcAN_14341	UvrABC system protein C {ECO:0000256|HAMAP-Rule:MF_00203, ECO:0000256|SAAS:SAAS00511277}	0.003	0.579	0.00465312
BcAN_10763		0.003	1.629	0.0016555
BcAN_14104		0.134	0.003	49.8109
BcAN_22323		0.494	4.188	0.117992
BcAN_22340		11.127	57.345	0.194035
